# Supplementary material for: 2-Chloro-N′-[4-(dimethyl­amino)­benzyl­idene]-N-[4-(3-methyl-3-phenyl­cyclo­but­yl)-1,3-thia­zol-2-yl]acetohydrazide
Source: Acta Crystallogr Sect E Struct Rep Online. 2010 Dec 15;67(Pt 1):o131–2. doi: 10.1107/S1600536810049962 (PMC3050246; doi:10.1107/S1600536810049962)
Supplement: Supplementary file 1 [file e-67-0o131-sup1.cif]

##############################################################################
###                                                                        ###
###        Electronic paper (Acta Crystallographica Section E)             ###
###                                                                        ###
##############################################################################
#                                                                            #
# This CIF contains the data in a paper accepted for publication in Acta     #
# Crystallographica Section E. It conforms to the requirements of Notes      #
# for Authors for Section E, and has been peer reviewed under the auspices   #
# of the IUCr Commission on Journals.                                        #
#                                                                            #
# Full details of the Crystallographic Information File format               #
# are given in the paper "The Crystallographic Information File (CIF):       #
# a New Standard Archive File for Crystallography" by S. R. Hall, F. H.      #
# Allen and I. D. Brown [Acta Cryst. (1991), A47, 655-685].                  #
#                                                                            #
# The current version of the core CIF dictionary is obtainable from          #
# ftp://ftp.iucr.org/pub/cif_core.dic. The current version number is 2.4.    #
#                                                                            #
# Software is freely available for graphical display of the structure(s) in  #
# this CIF.  For information consult the CIF home page http://www.iucr.org/  #
# cif/home.html                                                              #
#                                                                            #
# This file may be used for bona fide research purposes within the           #
# scientific community so long as proper attribution is given to the journal # 
# article from which it was obtained.                                        #
#                                                                            #
##############################################################################
                                             
data_global
_audit_creation_method     SHELXL-97
_journal_date_recd_electronic     2010-11-12
_journal_date_accepted     2010-11-29
_journal_name_full     'Acta Crystallographica, Section E'
_journal_year     2011
_journal_volume     67
_journal_issue      1
_journal_page_first     o131
_journal_page_last     o132
_journal_paper_category     QO
_journal_coeditor_code     ZS2082
_publ_contact_author
;
      Ersin \'Inkaya
      Ondokuz May\?is University
      Arts and Sciences Faculty
      Department of Physics
      55139-Samsun
      Turkey
;
_publ_contact_author_email     ersin.inkaya@oposta.omu.edu.tr
_publ_contact_author_fax     ?
_publ_contact_author_phone     ?
_publ_section_title
;\
2-Chloro-<i>N</i>'-[4-(dimethylamino)benzylidene]-<i>N</i>-[4-(3-methyl-3-\
phenylcyclobutyl)-1,3-thiazol-2-yl]acetohydrazide
;
loop_
    _publ_author_name
    _publ_author_address
    '\'Inkaya, Ersin'
;    Department of Physics
     Arts and Sciences Faculty
     Ondokuz May\?is University
     55139 Samsun
     Turkey
;
    'Din\,cer, Muharrem'
;    Department of Physics
     Arts and Sciences Faculty
     Ondokuz May\?is University
     55139 Samsun
     Turkey
;
    '\,Cukuroval\?i, Alaaddin'
;    Department of Chemistry
     Arts and Sciences Faculty
     F\?irat University
     23119 Elaz\?i\(g
     Turkey
;
    'Y\?ilmaz, Engin'
;    Department of Chemistry
     Arts and Science Faculty
     Bitlis Eren University
     13000 Bitlis
     Turkey
;
_chemical_name_systematic     ?
data_I
_audit_creation_method     SHELXL-97
_chemical_name_systematic
;
2-Chloro-<i>N</i>'-[4-(dimethylamino)benzylidene]-<i>N</i>-[4-(3-methyl-3-
phenylcyclobutyl)-1,3-thiazol-2-yl]acetohydrazide
;
_chemical_name_common     ?
_chemical_formula_moiety     'C25 H27 Cl N4 O S'
_chemical_formula_sum     'C25 H27 Cl N4 O S'
_chemical_formula_iupac     'C25 H27 Cl N4 O S'
_chemical_formula_weight     467.02
_chemical_melting_point     420
_symmetry_cell_setting     monoclinic
_symmetry_space_group_name_H-M     'P 21/c'
_symmetry_space_group_name_Hall     '-P 2ybc'
loop_
    _symmetry_equiv_pos_as_xyz
    'x, y, z'
    '-x, y+1/2, -z+1/2'
    '-x, -y, -z'
    'x, -y-1/2, z-1/2'
_cell_length_a     9.0194(5)
_cell_length_b     26.7946(11)
_cell_length_c     13.1773(7)
_cell_angle_alpha     90.00
_cell_angle_beta     132.054(3)
_cell_angle_gamma     90.00
_cell_volume     2364.6(2)
_cell_formula_units_Z     4
_cell_measurement_reflns_used     14801
_cell_measurement_theta_min     1.52
_cell_measurement_theta_max     26.16
_cell_measurement_temperature     296
_exptl_crystal_description     'plate'
_exptl_crystal_colour     'brown'
_exptl_crystal_size_max     0.620
_exptl_crystal_size_mid     0.357
_exptl_crystal_size_min     0.020
_exptl_crystal_density_diffrn     1.312
_exptl_crystal_density_meas     ?
_exptl_crystal_density_method     'not measured'
_exptl_crystal_F_000     984
_exptl_absorpt_coefficient_mu     0.275
_exptl_absorpt_correction_type     integration
_exptl_absorpt_process_details     '(X-RED32; Stoe & Cie, 2002)'
_exptl_absorpt_correction_T_min     0.5330
_exptl_absorpt_correction_T_max     0.8957
_exptl_special_details
;
;
_diffrn_ambient_temperature     296
_diffrn_radiation_type     MoK\a
_diffrn_radiation_wavelength     0.71073
_diffrn_radiation_source     'fine-focus sealed tube'
_diffrn_radiation_monochromator     graphite
_diffrn_measurement_device_type     'Stoe IPDS 2 CCD'
_diffrn_measurement_method     'rotation method'
_diffrn_detector_area_resol_mean     6.67
_diffrn_reflns_number     22742
_diffrn_reflns_av_R_equivalents     0.1430
_diffrn_reflns_av_sigmaI/netI     0.1032
_diffrn_reflns_theta_min     1.52
_diffrn_reflns_theta_max     25.64
_diffrn_reflns_theta_full     25.64
_diffrn_measured_fraction_theta_max     0.997
_diffrn_measured_fraction_theta_full     0.997
_diffrn_reflns_limit_h_min     -10
_diffrn_reflns_limit_h_max     10
_diffrn_reflns_limit_k_min     -32
_diffrn_reflns_limit_k_max     32
_diffrn_reflns_limit_l_min     -16
_diffrn_reflns_limit_l_max     16
_diffrn_standards_number     0
_diffrn_standards_interval_count     .
_diffrn_standards_interval_time     .
_diffrn_standards_decay_%     ?
_refine_special_details
;
Refinement of <i>F</i>^2^ against ALL reflections. The weighted <i>R</i>-factor
<i>wR</i> and goodness of fit <i>S</i> are based on <i>F</i>^2^, conventional
<i>R</i>-factors <i>R</i> are based on <i>F</i>, with <i>F</i> set to zero for
negative <i>F</i>^2^. The threshold expression of <i>F</i>^2^ >
\s(<i>F</i>^2^) is used only for calculating <i>R</i>-factors(gt) <i>etc</i>.
and is not relevant to the choice of reflections for refinement.
<i>R</i>-factors based on <i>F</i>^2^ are statistically about twice as large
as those based on <i>F</i>, and <i>R</i>- factors based on ALL data will be
even larger.
;
_reflns_number_total     4446
_reflns_number_gt     2250
_reflns_threshold_expression     I>2\s(I)
_refine_ls_structure_factor_coef     Fsqd
_refine_ls_matrix_type     full
_refine_ls_R_factor_all     0.1561
_refine_ls_R_factor_gt     0.0704
_refine_ls_wR_factor_gt     0.0982
_refine_ls_wR_factor_ref     0.1207
_refine_ls_goodness_of_fit_ref     1.007
_refine_ls_restrained_S_all     1.007
_refine_ls_number_reflns     4446
_refine_ls_number_parameters     292
_refine_ls_number_restraints     0
_refine_ls_hydrogen_treatment     constr
_refine_ls_weighting_scheme     calc
_refine_ls_weighting_details
                 'calc w=1/[\s^2^(Fo^2^)+(0.0287P)^2^] where P=(Fo^2^+2Fc^2^)/3'
_atom_sites_solution_hydrogens     geom
_atom_sites_solution_primary     direct
_atom_sites_solution_secondary     difmap
_refine_ls_shift/su_max     0.000
_refine_ls_shift/su_mean     0.000
_refine_diff_density_max     0.193
_refine_diff_density_min     -0.173
_refine_ls_extinction_method     none
_refine_ls_extinction_coef     ?
loop_
    _atom_type_symbol
    _atom_type_description
    _atom_type_scat_dispersion_real
    _atom_type_scat_dispersion_imag
    _atom_type_scat_source
    'C' 'C' 0.0033 0.0016
                         'International Tables Vol C Tables 4.2.6.8 and 6.1.1.4'
    'H' 'H' 0.0000 0.0000
                         'International Tables Vol C Tables 4.2.6.8 and 6.1.1.4'
    'Cl' 'Cl' 0.1484 0.1585
                         'International Tables Vol C Tables 4.2.6.8 and 6.1.1.4'
    'N' 'N' 0.0061 0.0033
                         'International Tables Vol C Tables 4.2.6.8 and 6.1.1.4'
    'O' 'O' 0.0106 0.0060
                         'International Tables Vol C Tables 4.2.6.8 and 6.1.1.4'
    'S' 'S' 0.1246 0.1234
                         'International Tables Vol C Tables 4.2.6.8 and 6.1.1.4'
_computing_data_collection     'X-AREA (Stoe & Cie, 2002)'
_computing_cell_refinement     'X-AREA (Stoe & Cie, 2002)'
_computing_data_reduction     'X-RED32 (Stoe & Cie, 2002)'
_computing_structure_solution     'SHELXS97 (Sheldrick, 2008)'
_computing_structure_refinement     'SHELXL97 (Sheldrick, 2008)'
_computing_molecular_graphics     'ORTEP-3 for Windows (Farrugia, 1997)'
_computing_publication_material
                                'WinGX (Farrugia, 1999) and PLATON (Spek, 2009)'
loop_
    _atom_site_type_symbol
    _atom_site_label
    _atom_site_fract_x
    _atom_site_fract_y
    _atom_site_fract_z
    _atom_site_U_iso_or_equiv
    _atom_site_adp_type
    _atom_site_calc_flag
    _atom_site_refinement_flags
    _atom_site_occupancy
    _atom_site_disorder_assembly
    _atom_site_disorder_group
    Cl Cl1 0.45265(18) 0.13475(4) 0.49349(10) 0.0796(4) Uani d . 1 . .
    N N1 0.2748(4) 0.14808(12) -0.0565(3) 0.0585(9) Uani d . 1 . .
    N N2 0.3574(4) 0.12803(12) 0.1519(3) 0.0563(8) Uani d . 1 . .
    N N3 0.3105(4) 0.07697(12) 0.1292(3) 0.0552(8) Uani d . 1 . .
    N N4 0.1455(6) -0.15632(14) -0.0154(4) 0.0862(12) Uani d . 1 . .
    O O1 0.4501(5) 0.18872(11) 0.3042(3) 0.0788(9) Uani d . 1 . .
    S S1 0.43474(18) 0.22208(4) 0.11117(10) 0.0743(4) Uani d . 1 . .
    C C1 -0.1810(5) 0.05376(17) -0.5909(3) 0.0609(11) Uani d . 1 . .
    H H1 -0.1777 0.0674 -0.6542 0.073 Uiso calc R 1 . .
    C C2 -0.2743(6) 0.00874(17) -0.6195(4) 0.0700(12) Uani d . 1 . .
    H H2 -0.3308 -0.0079 -0.7004 0.084 Uiso calc R 1 . .
    C C3 -0.2841(6) -0.01176(17) -0.5289(5) 0.0764(13) Uani d . 1 . .
    H H3 -0.3498 -0.0419 -0.5488 0.092 Uiso calc R 1 . .
    C C4 -0.1959(6) 0.01272(18) -0.4082(4) 0.0755(13) Uani d . 1 . .
    H H4 -0.2012 -0.0011 -0.3460 0.091 Uiso calc R 1 . .
    C C5 -0.1001(6) 0.05746(17) -0.3794(4) 0.0661(11) Uani d . 1 . .
    H H5 -0.0396 0.0733 -0.2970 0.079 Uiso calc R 1 . .
    C C6 -0.0916(5) 0.07958(15) -0.4710(3) 0.0529(10) Uani d . 1 . .
    C C7 0.0148(5) 0.12898(15) -0.4359(3) 0.0572(10) Uani d . 1 . .
    C C8 -0.0100(6) 0.15109(18) -0.5534(4) 0.0809(14) Uani d . 1 . .
    H H8A 0.0609 0.1822 -0.5249 0.121 Uiso calc R 1 . .
    H H8B -0.1491 0.1567 -0.6305 0.121 Uiso calc R 1 . .
    H H8C 0.0427 0.1283 -0.5786 0.121 Uiso calc R 1 . .
    C C9 0.2381(5) 0.13060(16) -0.3001(3) 0.0628(11) Uani d . 1 . .
    H H9A 0.2754 0.1036 -0.2377 0.075 Uiso calc R 1 . .
    H H9B 0.3309 0.1330 -0.3138 0.075 Uiso calc R 1 . .
    C C10 -0.0258(5) 0.16916(15) -0.3724(4) 0.0661(11) Uani d . 1 . .
    H H10A -0.0808 0.1557 -0.3352 0.079 Uiso calc R 1 . .
    H H10B -0.1051 0.1970 -0.4330 0.079 Uiso calc R 1 . .
    C C11 0.2018(5) 0.18072(15) -0.2618(3) 0.0617(11) Uani d . 1 . .
    H H11 0.2369 0.2089 -0.2896 0.074 Uiso calc R 1 . .
    C C12 0.2851(5) 0.18755(15) -0.1199(3) 0.0596(11) Uani d . 1 . .
    C C13 0.3684(6) 0.22920(15) -0.0435(4) 0.0731(12) Uani d . 1 . .
    H H13 0.3875 0.2584 -0.0716 0.088 Uiso calc R 1 . .
    C C14 0.3471(5) 0.16094(14) 0.0637(3) 0.0543(10) Uani d . 1 . .
    C C15 0.4014(5) 0.14549(16) 0.2682(3) 0.0563(10) Uani d . 1 . .
    C C16 0.3891(6) 0.10708(15) 0.3459(3) 0.0599(11) Uani d . 1 . .
    H H16A 0.4799 0.0798 0.3731 0.072 Uiso calc R 1 . .
    H H16B 0.2547 0.0937 0.2877 0.072 Uiso calc R 1 . .
    C C17 0.3002(5) 0.05152(15) 0.0428(4) 0.0593(11) Uani d . 1 . .
    H H17 0.3185 0.0671 -0.0112 0.071 Uiso calc R 1 . .
    C C18 0.2602(5) -0.00161(14) 0.0285(3) 0.0507(9) Uani d . 1 . .
    C C19 0.2467(6) -0.02964(16) -0.0652(3) 0.0650(12) Uani d . 1 . .
    H H19 0.2626 -0.0139 -0.1203 0.078 Uiso calc R 1 . .
    C C20 0.2104(6) -0.08041(16) -0.0799(4) 0.0677(12) Uani d . 1 . .
    H H20 0.2008 -0.0977 -0.1453 0.081 Uiso calc R 1 . .
    C C21 0.2381(5) -0.02730(16) 0.1094(3) 0.0607(11) Uani d . 1 . .
    H H21 0.2465 -0.0097 0.1740 0.073 Uiso calc R 1 . .
    C C22 0.2044(6) -0.07735(16) 0.0970(4) 0.0646(11) Uani d . 1 . .
    H H22 0.1921 -0.0929 0.1541 0.077 Uiso calc R 1 . .
    C C23 0.1877(5) -0.10629(16) 0.0009(4) 0.0597(11) Uani d . 1 . .
    C C24 0.1179(8) -0.18412(18) -0.1206(5) 0.1007(17) Uani d . 1 . .
    H H24A 0.0632 -0.2163 -0.1301 0.151 Uiso calc R 1 . .
    H H24B 0.2443 -0.1881 -0.0961 0.151 Uiso calc R 1 . .
    H H24C 0.0279 -0.1664 -0.2056 0.151 Uiso calc R 1 . .
    C C25 0.1709(7) -0.18470(19) 0.0877(5) 0.1005(17) Uani d . 1 . .
    H H25A 0.3076 -0.1828 0.1720 0.151 Uiso calc R 1 . .
    H H25B 0.1362 -0.2189 0.0593 0.151 Uiso calc R 1 . .
    H H25C 0.0859 -0.1714 0.1008 0.151 Uiso calc R 1 . .
loop_
    _atom_site_aniso_label
    _atom_site_aniso_U_11
    _atom_site_aniso_U_22
    _atom_site_aniso_U_33
    _atom_site_aniso_U_12
    _atom_site_aniso_U_13
    _atom_site_aniso_U_23
    Cl1 0.1198(9) 0.0642(8) 0.0901(7) 0.0022(7) 0.0849(7) -0.0016(6)
    N1 0.0693(19) 0.050(2) 0.0533(17) -0.0062(16) 0.0399(16) -0.0047(15)
    N2 0.070(2) 0.041(2) 0.0609(18) -0.0027(16) 0.0450(17) -0.0051(15)
    N3 0.0614(19) 0.0405(19) 0.0599(18) -0.0059(15) 0.0391(16) -0.0039(15)
    N4 0.133(3) 0.040(2) 0.096(3) -0.015(2) 0.081(3) -0.0071(19)
    O1 0.124(2) 0.048(2) 0.0852(18) -0.0129(18) 0.0785(18) -0.0124(15)
    S1 0.1041(8) 0.0462(7) 0.0685(6) -0.0156(6) 0.0561(6) -0.0103(5)
    C1 0.057(2) 0.065(3) 0.054(2) 0.004(2) 0.0342(19) 0.000(2)
    C2 0.061(3) 0.058(3) 0.069(3) 0.001(2) 0.034(2) -0.011(2)
    C3 0.067(3) 0.048(3) 0.096(3) -0.001(2) 0.047(3) 0.004(2)
    C4 0.083(3) 0.071(3) 0.079(3) 0.002(3) 0.057(3) 0.016(2)
    C5 0.076(3) 0.064(3) 0.062(2) -0.001(2) 0.048(2) 0.004(2)
    C6 0.052(2) 0.059(3) 0.053(2) 0.007(2) 0.0370(19) 0.0055(18)
    C7 0.060(2) 0.058(3) 0.0501(19) -0.003(2) 0.0356(19) 0.0014(18)
    C8 0.087(3) 0.083(4) 0.065(2) -0.016(3) 0.048(2) 0.008(2)
    C9 0.063(2) 0.067(3) 0.056(2) -0.003(2) 0.039(2) -0.0031(19)
    C10 0.071(3) 0.053(3) 0.065(2) -0.001(2) 0.042(2) 0.003(2)
    C11 0.069(3) 0.052(3) 0.057(2) -0.009(2) 0.039(2) 0.0017(18)
    C12 0.064(2) 0.050(3) 0.055(2) -0.008(2) 0.035(2) 0.0020(18)
    C13 0.098(3) 0.043(3) 0.069(2) -0.017(2) 0.052(2) -0.0034(19)
    C14 0.058(2) 0.042(2) 0.054(2) -0.0026(18) 0.0336(19) -0.0028(17)
    C15 0.064(2) 0.052(3) 0.060(2) 0.002(2) 0.044(2) -0.0001(19)
    C16 0.071(3) 0.053(3) 0.066(2) 0.005(2) 0.050(2) -0.0013(18)
    C17 0.070(3) 0.045(3) 0.062(2) 0.000(2) 0.045(2) 0.0029(19)
    C18 0.055(2) 0.041(2) 0.0541(19) 0.0010(18) 0.0355(18) -0.0001(17)
    C19 0.089(3) 0.051(3) 0.058(2) -0.001(2) 0.051(2) -0.0007(19)
    C20 0.099(3) 0.048(3) 0.065(2) -0.001(2) 0.059(2) -0.0039(19)
    C21 0.072(3) 0.053(3) 0.063(2) -0.007(2) 0.048(2) -0.0086(19)
    C22 0.078(3) 0.054(3) 0.069(2) -0.010(2) 0.052(2) -0.001(2)
    C23 0.062(2) 0.048(3) 0.062(2) -0.002(2) 0.038(2) -0.0016(19)
    C24 0.133(4) 0.051(3) 0.114(4) -0.012(3) 0.081(3) -0.015(3)
    C25 0.127(4) 0.065(4) 0.111(3) -0.012(3) 0.081(3) 0.012(3)
_geom_special_details
;
All e.s.d.'s (except the e.s.d. in the dihedral angle between two l.s. planes)
are estimated using the full covariance matrix. The cell e.s.d.'s are taken
into account individually in the estimation of e.s.d.'s in distances, angles
and torsion angles; correlations between e.s.d.'s in cell parameters are only
used when they are defined by crystal symmetry. An approximate (isotropic)
treatment of cell e.s.d.'s is used for estimating e.s.d.'s involving l.s.
planes.
;
loop_
    _geom_bond_atom_site_label_1
    _geom_bond_atom_site_label_2
    _geom_bond_site_symmetry_2
    _geom_bond_distance
    _geom_bond_publ_flag
    Cl1 C16 . 1.779(3) ?
    N1 C14 . 1.292(4) ?
    N1 C12 . 1.389(5) ?
    N2 C15 . 1.382(4) ?
    N2 N3 . 1.404(4) ?
    N2 C14 . 1.412(5) ?
    N3 C17 . 1.276(4) ?
    N4 C23 . 1.371(5) ?
    N4 C25 . 1.435(5) ?
    N4 C24 . 1.441(6) ?
    O1 C15 . 1.217(4) ?
    S1 C13 . 1.707(4) ?
    S1 C14 . 1.743(4) ?
    C1 C2 . 1.371(6) ?
    C1 C6 . 1.385(5) ?
    C1 H1 . 0.9300 ?
    C2 C3 . 1.370(6) ?
    C2 H2 . 0.9300 ?
    C3 C4 . 1.378(6) ?
    C3 H3 . 0.9300 ?
    C4 C5 . 1.374(6) ?
    C4 H4 . 0.9300 ?
    C5 C6 . 1.392(5) ?
    C5 H5 . 0.9300 ?
    C6 C7 . 1.514(5) ?
    C7 C8 . 1.528(5) ?
    C7 C10 . 1.550(5) ?
    C7 C9 . 1.560(5) ?
    C8 H8A . 0.9600 ?
    C8 H8B . 0.9600 ?
    C8 H8C . 0.9600 ?
    C9 C11 . 1.545(5) ?
    C9 H9A . 0.9700 ?
    C9 H9B . 0.9700 ?
    C10 C11 . 1.558(5) ?
    C10 H10A . 0.9700 ?
    C10 H10B . 0.9700 ?
    C11 C12 . 1.487(5) ?
    C11 H11 . 0.9800 ?
    C12 C13 . 1.345(5) ?
    C13 H13 . 0.9300 ?
    C15 C16 . 1.508(5) ?
    C16 H16A . 0.9700 ?
    C16 H16B . 0.9700 ?
    C17 C18 . 1.450(5) ?
    C17 H17 . 0.9300 ?
    C18 C19 . 1.379(5) ?
    C18 C21 . 1.392(5) ?
    C19 C20 . 1.382(5) ?
    C19 H19 . 0.9300 ?
    C20 C23 . 1.396(5) ?
    C20 H20 . 0.9300 ?
    C21 C22 . 1.360(5) ?
    C21 H21 . 0.9300 ?
    C22 C23 . 1.405(5) ?
    C22 H22 . 0.9300 ?
    C24 H24A . 0.9600 ?
    C24 H24B . 0.9600 ?
    C24 H24C . 0.9600 ?
    C25 H25A . 0.9600 ?
    C25 H25B . 0.9600 ?
    C25 H25C . 0.9600 ?
loop_
    _geom_angle_atom_site_label_1
    _geom_angle_atom_site_label_2
    _geom_angle_atom_site_label_3
    _geom_angle_site_symmetry_1
    _geom_angle_site_symmetry_3
    _geom_angle
    _geom_angle_publ_flag
    C14 N1 C12 . . 110.6(3) ?
    C15 N2 N3 . . 112.8(3) ?
    C15 N2 C14 . . 120.9(3) ?
    N3 N2 C14 . . 126.1(3) ?
    C17 N3 N2 . . 122.9(3) ?
    C23 N4 C25 . . 121.3(4) ?
    C23 N4 C24 . . 120.5(4) ?
    C25 N4 C24 . . 116.9(4) ?
    C13 S1 C14 . . 87.95(19) ?
    C2 C1 C6 . . 122.3(4) ?
    C2 C1 H1 . . 118.9 ?
    C6 C1 H1 . . 118.9 ?
    C3 C2 C1 . . 119.9(4) ?
    C3 C2 H2 . . 120.0 ?
    C1 C2 H2 . . 120.0 ?
    C2 C3 C4 . . 119.4(4) ?
    C2 C3 H3 . . 120.3 ?
    C4 C3 H3 . . 120.3 ?
    C5 C4 C3 . . 120.3(4) ?
    C5 C4 H4 . . 119.9 ?
    C3 C4 H4 . . 119.9 ?
    C4 C5 C6 . . 121.5(4) ?
    C4 C5 H5 . . 119.3 ?
    C6 C5 H5 . . 119.3 ?
    C1 C6 C5 . . 116.6(4) ?
    C1 C6 C7 . . 123.4(3) ?
    C5 C6 C7 . . 120.0(3) ?
    C6 C7 C8 . . 113.4(3) ?
    C6 C7 C10 . . 116.2(3) ?
    C8 C7 C10 . . 110.5(4) ?
    C6 C7 C9 . . 116.2(3) ?
    C8 C7 C9 . . 110.6(3) ?
    C10 C7 C9 . . 87.2(3) ?
    C7 C8 H8A . . 109.5 ?
    C7 C8 H8B . . 109.5 ?
    H8A C8 H8B . . 109.5 ?
    C7 C8 H8C . . 109.5 ?
    H8A C8 H8C . . 109.5 ?
    H8B C8 H8C . . 109.5 ?
    C11 C9 C7 . . 90.3(3) ?
    C11 C9 H9A . . 113.6 ?
    C7 C9 H9A . . 113.6 ?
    C11 C9 H9B . . 113.6 ?
    C7 C9 H9B . . 113.6 ?
    H9A C9 H9B . . 110.9 ?
    C7 C10 C11 . . 90.2(3) ?
    C7 C10 H10A . . 113.6 ?
    C11 C10 H10A . . 113.6 ?
    C7 C10 H10B . . 113.6 ?
    C11 C10 H10B . . 113.6 ?
    H10A C10 H10B . . 110.9 ?
    C12 C11 C9 . . 118.6(3) ?
    C12 C11 C10 . . 116.1(3) ?
    C9 C11 C10 . . 87.5(3) ?
    C12 C11 H11 . . 110.9 ?
    C9 C11 H11 . . 110.9 ?
    C10 C11 H11 . . 110.9 ?
    C13 C12 N1 . . 114.2(3) ?
    C13 C12 C11 . . 127.0(4) ?
    N1 C12 C11 . . 118.8(3) ?
    C12 C13 S1 . . 112.0(3) ?
    C12 C13 H13 . . 124.0 ?
    S1 C13 H13 . . 124.0 ?
    N1 C14 N2 . . 122.9(3) ?
    N1 C14 S1 . . 115.2(3) ?
    N2 C14 S1 . . 121.8(3) ?
    O1 C15 N2 . . 121.0(4) ?
    O1 C15 C16 . . 123.8(3) ?
    N2 C15 C16 . . 115.2(3) ?
    C15 C16 Cl1 . . 110.0(3) ?
    C15 C16 H16A . . 109.7 ?
    Cl1 C16 H16A . . 109.7 ?
    C15 C16 H16B . . 109.7 ?
    Cl1 C16 H16B . . 109.7 ?
    H16A C16 H16B . . 108.2 ?
    N3 C17 C18 . . 120.2(4) ?
    N3 C17 H17 . . 119.9 ?
    C18 C17 H17 . . 119.9 ?
    C19 C18 C21 . . 116.4(4) ?
    C19 C18 C17 . . 121.1(4) ?
    C21 C18 C17 . . 122.5(4) ?
    C18 C19 C20 . . 122.1(4) ?
    C18 C19 H19 . . 118.9 ?
    C20 C19 H19 . . 118.9 ?
    C19 C20 C23 . . 121.6(4) ?
    C19 C20 H20 . . 119.2 ?
    C23 C20 H20 . . 119.2 ?
    C22 C21 C18 . . 122.0(4) ?
    C22 C21 H21 . . 119.0 ?
    C18 C21 H21 . . 119.0 ?
    C21 C22 C23 . . 122.2(4) ?
    C21 C22 H22 . . 118.9 ?
    C23 C22 H22 . . 118.9 ?
    N4 C23 C20 . . 122.3(4) ?
    N4 C23 C22 . . 122.1(4) ?
    C20 C23 C22 . . 115.6(4) ?
    N4 C24 H24A . . 109.5 ?
    N4 C24 H24B . . 109.5 ?
    H24A C24 H24B . . 109.5 ?
    N4 C24 H24C . . 109.5 ?
    H24A C24 H24C . . 109.5 ?
    H24B C24 H24C . . 109.5 ?
    N4 C25 H25A . . 109.5 ?
    N4 C25 H25B . . 109.5 ?
    H25A C25 H25B . . 109.5 ?
    N4 C25 H25C . . 109.5 ?
    H25A C25 H25C . . 109.5 ?
    H25B C25 H25C . . 109.5 ?
loop_
    _geom_torsion_atom_site_label_1
    _geom_torsion_atom_site_label_2
    _geom_torsion_atom_site_label_3
    _geom_torsion_atom_site_label_4
    _geom_torsion_site_symmetry_1
    _geom_torsion_site_symmetry_2
    _geom_torsion_site_symmetry_3
    _geom_torsion_site_symmetry_4
    _geom_torsion
    _geom_torsion_publ_flag
    C15 N2 N3 C17 . . . . -167.2(3) ?
    C14 N2 N3 C17 . . . . 18.0(5) ?
    C6 C1 C2 C3 . . . . 1.1(6) ?
    C1 C2 C3 C4 . . . . -1.4(7) ?
    C2 C3 C4 C5 . . . . 0.5(7) ?
    C3 C4 C5 C6 . . . . 0.9(7) ?
    C2 C1 C6 C5 . . . . 0.2(6) ?
    C2 C1 C6 C7 . . . . 179.1(4) ?
    C4 C5 C6 C1 . . . . -1.2(6) ?
    C4 C5 C6 C7 . . . . 179.8(4) ?
    C1 C6 C7 C8 . . . . 7.8(5) ?
    C5 C6 C7 C8 . . . . -173.3(4) ?
    C1 C6 C7 C10 . . . . 137.5(4) ?
    C5 C6 C7 C10 . . . . -43.6(5) ?
    C1 C6 C7 C9 . . . . -122.0(4) ?
    C5 C6 C7 C9 . . . . 56.8(5) ?
    C6 C7 C9 C11 . . . . -134.4(3) ?
    C8 C7 C9 C11 . . . . 94.4(4) ?
    C10 C7 C9 C11 . . . . -16.5(3) ?
    C6 C7 C10 C11 . . . . 134.3(3) ?
    C8 C7 C10 C11 . . . . -94.7(3) ?
    C9 C7 C10 C11 . . . . 16.3(3) ?
    C7 C9 C11 C12 . . . . 134.9(3) ?
    C7 C9 C11 C10 . . . . 16.4(3) ?
    C7 C10 C11 C12 . . . . -137.2(3) ?
    C7 C10 C11 C9 . . . . -16.5(3) ?
    C14 N1 C12 C13 . . . . 0.8(5) ?
    C14 N1 C12 C11 . . . . -177.7(3) ?
    C9 C11 C12 C13 . . . . 140.8(4) ?
    C10 C11 C12 C13 . . . . -117.0(5) ?
    C9 C11 C12 N1 . . . . -40.9(5) ?
    C10 C11 C12 N1 . . . . 61.3(5) ?
    N1 C12 C13 S1 . . . . -1.2(5) ?
    C11 C12 C13 S1 . . . . 177.2(3) ?
    C14 S1 C13 C12 . . . . 0.9(3) ?
    C12 N1 C14 N2 . . . . -179.4(3) ?
    C12 N1 C14 S1 . . . . -0.1(4) ?
    C15 N2 C14 N1 . . . . -168.1(4) ?
    N3 N2 C14 N1 . . . . 6.4(6) ?
    C15 N2 C14 S1 . . . . 12.6(5) ?
    N3 N2 C14 S1 . . . . -172.9(3) ?
    C13 S1 C14 N1 . . . . -0.5(3) ?
    C13 S1 C14 N2 . . . . 178.8(3) ?
    N3 N2 C15 O1 . . . . 178.1(4) ?
    C14 N2 C15 O1 . . . . -6.8(6) ?
    N3 N2 C15 C16 . . . . -0.4(4) ?
    C14 N2 C15 C16 . . . . 174.7(3) ?
    O1 C15 C16 Cl1 . . . . 0.7(5) ?
    N2 C15 C16 Cl1 . . . . 179.2(3) ?
    N2 N3 C17 C18 . . . . 177.1(3) ?
    N3 C17 C18 C19 . . . . 179.4(3) ?
    N3 C17 C18 C21 . . . . -2.1(6) ?
    C21 C18 C19 C20 . . . . 0.9(6) ?
    C17 C18 C19 C20 . . . . 179.5(4) ?
    C18 C19 C20 C23 . . . . -0.8(6) ?
    C19 C18 C21 C22 . . . . -0.1(6) ?
    C17 C18 C21 C22 . . . . -178.7(4) ?
    C18 C21 C22 C23 . . . . -0.7(6) ?
    C25 N4 C23 C20 . . . . 164.4(4) ?
    C24 N4 C23 C20 . . . . -1.5(7) ?
    C25 N4 C23 C22 . . . . -17.7(7) ?
    C24 N4 C23 C22 . . . . 176.3(4) ?
    C19 C20 C23 N4 . . . . 177.9(4) ?
    C19 C20 C23 C22 . . . . 0.0(6) ?
    C21 C22 C23 N4 . . . . -177.2(4) ?
    C21 C22 C23 C20 . . . . 0.8(6) ?
loop_
    _geom_hbond_atom_site_label_D
    _geom_hbond_atom_site_label_H
    _geom_hbond_atom_site_label_A
    _geom_hbond_site_symmetry_A
    _geom_hbond_distance_DH
    _geom_hbond_distance_HA
    _geom_hbond_distance_DA
    _geom_hbond_angle_DHA
    C17 H17 N1 . 0.93 2.21 2.838(5) 123.8
    C13 H13 O1 4_565 0.93 2.50 3.374(5) 157.2
    C16 H16A Cg1 1_656 0.97 2.57 3.493 159
