# Supplementary material for: 2-Chloro-N′-[4-(dimethyl­amino)­benzyl­idene]-N-[4-(3-methyl-3-phenyl­cyclo­but­yl)-1,3-thia­zol-2-yl]acetohydrazide
Source: Acta Crystallogr Sect E Struct Rep Online. 2010 Dec 15;67(Pt 1):o131–2. doi: 10.1107/S1600536810049962 (PMC3050246; doi:10.1107/S1600536810049962)
Supplement: Supplementary file 2 [file e-67-0o131-Isup2.hkl]

#
# h,k,l, Fc-squared, Fo-squared, sigma(Fo-squared) and status flag
#
data_I
_shelx_title ' muh94 in P 21/c'
_shelx_refln_list_code          4
_shelx_F_calc_maximum      220.11
_exptl_crystal_F_000       984.00
_reflns_d_resolution_high  0.8213
 
loop_
 _symmetry_equiv_pos_as_xyz
 'x, y, z'
 '-x, y+1/2, -z+1/2'
 '-x, -y, -z'
 'x, -y-1/2, z-1/2'
 
_cell_length_a     9.0194
_cell_length_b    26.7946
_cell_length_c    13.1773
_cell_angle_alpha  90.000
_cell_angle_beta  132.054
_cell_angle_gamma  90.000
 
_shelx_F_squared_multiplier     1.000
 
loop_
 _refln_index_h
 _refln_index_k
 _refln_index_l
 _refln_F_squared_calc
 _refln_F_squared_meas
 _refln_F_squared_sigma
 _refln_observed_status
   1   0   0     1994.98     1982.88     62.37 o
   2   0   0    11821.86    12694.23    395.83 o
   3   0   0       13.17       24.11     23.47 o
   4   0   0     1004.52     1067.32     42.09 o
   5   0   0      204.93      180.89     33.19 o
   6   0   0       57.47       49.57     18.80 o
   7   0   0       24.63       48.99     23.31 o
   8   0   0        0.76       19.25     19.08 o
   1   1   0     7116.16     7602.49    158.01 o
   2   1   0    48447.44    44607.87   1790.97 o
   3   1   0     1084.79     1093.26     23.12 o
   4   1   0      211.95      180.19     16.77 o
   5   1   0      324.05      351.57     17.59 o
   6   1   0       57.10       59.84     15.34 o
   7   1   0        0.08       45.35     15.92 o
   8   1   0        0.52       25.68     16.27 o
   0   2   0      485.03      449.55     62.89 o
   1   2   0     4551.89     4942.74    106.23 o
   2   2   0    22470.59    21684.15    454.43 o
   3   2   0       12.98       12.88     19.18 o
   4   2   0      780.09      704.47     19.70 o
   5   2   0      189.86      195.29     17.30 o
   6   2   0       13.45       23.68     16.64 o
   7   2   0        4.51       12.55     18.28 o
   8   2   0        0.19        8.45     17.07 o
   1   3   0     2917.64     3076.27     88.45 o
   2   3   0     7229.95     7511.98    127.14 o
   3   3   0       40.01       59.31     19.31 o
   4   3   0     1617.17     1504.23     26.66 o
   5   3   0       48.80       60.43     16.14 o
   6   3   0       33.78       34.53     14.95 o
   7   3   0        0.60        2.03     15.08 o
   8   3   0       11.11       30.19     15.53 o
   0   4   0    13740.78    14091.01    616.14 o
   1   4   0      485.16      570.50     28.10 o
   2   4   0     5005.52     4668.69    152.27 o
   3   4   0       93.54       94.20     19.41 o
   4   4   0      104.30       98.77     17.52 o
   5   4   0      151.96      130.70     18.41 o
   6   4   0      130.71      138.28     16.73 o
   7   4   0       17.79       15.59     17.51 o
   8   4   0        0.73       24.29     16.36 o
   1   5   0    10346.83    11245.75    427.77 o
   2   5   0        3.07       -0.12     23.18 o
   3   5   0      343.66      332.68     19.13 o
   4   5   0      403.55      410.72     20.99 o
   5   5   0      152.48      140.51     17.30 o
   6   5   0       49.31       58.47     21.34 o
   7   5   0       24.61       17.35     16.20 o
   8   5   0       14.65       39.39     15.50 o
   0   6   0    18717.68    18884.37   1088.31 o
   1   6   0      529.23      609.97     34.67 o
   2   6   0      596.39      620.51     26.25 o
   3   6   0      163.61      155.64     19.18 o
   4   6   0     1213.67     1176.65     55.67 o
   5   6   0        6.90       20.85     15.50 o
   6   6   0        1.54       42.05     19.65 o
   7   6   0       37.93       60.60     15.47 o
   8   6   0       24.85       45.52     32.26 o
   1   7   0     3383.67     3220.96    220.82 o
   2   7   0      143.68      139.95     21.28 o
   3   7   0      896.53      858.21     22.14 o
   4   7   0       56.01       75.19     19.99 o
   5   7   0       27.70       36.86     17.34 o
   6   7   0       26.77       29.55     15.34 o
   7   7   0       15.00       13.85     15.68 o
   0   8   0      223.45      136.68     76.19 o
   1   8   0     6939.67     7572.90    281.31 o
   2   8   0       94.36       59.09     24.78 o
   3   8   0      827.66      893.61     25.58 o
   4   8   0      268.09      268.26     20.87 o
   5   8   0      179.89      202.06     19.81 o
   6   8   0       64.39       42.47     15.01 o
   7   8   0        8.98       32.73     14.24 o
   1   9   0     1548.55     1665.82    122.40 o
   2   9   0       42.52       37.94     24.32 o
   3   9   0     1435.51     1455.26     58.32 o
   4   9   0       55.19       55.34     20.96 o
   5   9   0        0.22       48.40     19.41 o
   6   9   0       16.28       19.90     16.46 o
   7   9   0        1.93        7.40     14.39 o
   0  10   0      139.60       65.59     55.02 o
   1  10   0       63.31       65.01     38.27 o
   2  10   0     1542.49     1550.28     61.37 o
   3  10   0      452.60      463.46     25.88 o
   4  10   0      129.90      162.19     20.86 o
   5  10   0        0.43        2.18     18.40 o
   6  10   0       34.88       17.49     17.37 o
   7  10   0        0.01       13.13     16.19 o
   1  11   0       48.60       59.00     35.13 o
   2  11   0      550.50      599.00     25.59 o
   3  11   0     1971.09     1942.50     78.76 o
   4  11   0       90.69       86.72     20.91 o
   5  11   0       25.86       61.50     20.59 o
   6  11   0        0.05        7.29     19.71 o
   7  11   0        0.04       21.81     16.41 o
   0  12   0      290.61      345.79     80.03 o
   1  12   0     3760.15     3709.33    219.70 o
   2  12   0     2477.79     2676.66    111.93 o
   3  12   0       89.87       65.63     23.34 o
   4  12   0        3.43       20.34     21.76 o
   5  12   0       60.52       51.50     22.88 o
   6  12   0        1.96       31.41     20.42 o
   7  12   0        2.47       35.25     17.95 o
   1  13   0     3726.81     3958.79    266.94 o
   2  13   0      507.89      547.24     30.23 o
   3  13   0      105.92       80.03     25.81 o
   4  13   0      284.07      289.51     22.63 o
   5  13   0      403.76      387.71     23.14 o
   6  13   0        0.92       31.97     17.66 o
   7  13   0        1.38       15.63     19.45 o
   0  14   0     4890.49     5139.88    611.31 o
   1  14   0     1455.17     1337.34     69.09 o
   2  14   0      185.30      181.48     27.12 o
   3  14   0       25.00       45.42     22.95 o
   4  14   0       59.33       69.54     22.82 o
   5  14   0       41.87        8.37     24.30 o
   6  14   0       40.64       21.12     20.59 o
   7  14   0       23.13       49.72     22.69 o
   1  15   0       93.99      152.52     32.99 o
   2  15   0      467.04      511.30     28.97 o
   3  15   0      510.76      497.06     24.98 o
   4  15   0       25.81       44.76     26.29 o
   5  15   0        3.75       13.74     24.57 o
   6  15   0       41.40       94.35     27.55 o
   7  15   0        4.55       27.92     18.77 o
   0  16   0      481.23      574.23     91.05 o
   1  16   0       36.86       56.22     33.52 o
   2  16   0      147.90      133.93     23.61 o
   3  16   0        4.12       19.09     24.07 o
   4  16   0       32.01       51.26     23.09 o
   5  16   0       64.02       88.13     22.91 o
   6  16   0       11.43       19.26     37.39 o
   7  16   0        1.28       -0.44     20.09 o
   1  17   0        1.06       -8.34     29.35 o
   2  17   0        0.26       17.99     29.83 o
   3  17   0       17.62       19.38     23.63 o
   4  17   0       39.84       52.28     23.70 o
   5  17   0        5.15       22.71     28.79 o
   6  17   0        3.43        2.94     22.76 o
   0  18   0       34.80        6.49     46.51 o
   1  18   0        4.46       -7.92     31.99 o
   2  18   0       31.04       31.52     26.41 o
   3  18   0       49.04       53.39     28.42 o
   4  18   0      158.40      180.78     24.48 o
   5  18   0       18.71       10.39     25.14 o
   6  18   0        5.29       49.86     22.83 o
   1  19   0        0.77      -18.75     27.88 o
   2  19   0      236.13      253.60     32.86 o
   3  19   0       95.14       65.67     24.99 o
   4  19   0       12.53        5.12     25.40 o
   5  19   0        3.33        6.23     28.57 o
   6  19   0        0.49       31.02     23.54 o
   0  20   0     1084.81     1217.05    146.26 o
   1  20   0      232.88      253.30     52.60 o
   2  20   0      185.00      208.08     26.56 o
   3  20   0        5.73        9.02     24.19 o
   4  20   0        1.80       39.90     21.56 o
   5  20   0       42.12       55.46     25.37 o
   6  20   0        1.03       31.11     23.67 o
   1  21   0      338.87      340.43     32.84 o
   2  21   0      110.51      113.81     29.95 o
   3  21   0      254.54      277.54     25.39 o
   4  21   0      248.21      228.77     25.07 o
   5  21   0        8.82       38.08     30.05 o
   6  21   0        0.54       24.74     24.35 o
   0  22   0     1598.87     1845.39    327.51 o
   1  22   0      764.02      813.46     74.71 o
   2  22   0      141.44      157.93     32.60 o
   3  22   0       23.93       32.94     23.07 o
   4  22   0       19.69       14.03     20.72 o
   5  22   0        0.51       17.99     29.32 o
   6  22   0       17.87        7.64     45.20 o
   1  23   0      319.25      319.80     32.89 o
   2  23   0      264.71      282.80     32.72 o
   3  23   0       35.76       47.97     27.73 o
   4  23   0       73.67       34.01     27.28 o
   5  23   0      123.56      104.30     22.78 o
   0  24   0      288.75      425.28    110.32 o
   1  24   0      143.12      136.39     25.56 o
   2  24   0        4.11       35.66     27.47 o
   3  24   0       74.78       62.79     23.49 o
   4  24   0       55.47       22.08     22.95 o
   5  24   0       18.97       18.23     28.00 o
   1  25   0        4.17       21.03     26.57 o
   2  25   0      105.13      108.68     27.43 o
   3  25   0       37.97       22.72     22.42 o
   4  25   0        0.08       22.39     22.69 o
   5  25   0        0.06      -20.51     32.37 o
   0  26   0      108.27      113.88     67.67 o
   1  26   0        0.64       -5.36     24.31 o
   2  26   0      171.35      145.61     28.78 o
   3  26   0       22.57        9.10     21.41 o
   4  26   0       18.78       58.34     25.84 o
   1  27   0        6.41       28.49     27.69 o
   2  27   0       73.89       55.21     31.20 o
   3  27   0       10.79       14.51     22.65 o
   4  27   0       62.71       80.14     24.36 o
   0  28   0        3.29       27.27     70.02 o
   1  28   0        8.86       19.95     33.29 o
   2  28   0        0.09        7.69     30.70 o
   3  28   0       58.87       22.56     23.80 o
   4  28   0       26.49        5.01     26.88 o
   1  29   0        2.67       30.23     37.35 o
   2  29   0        5.40       40.13     28.28 o
   3  29   0        9.30      -20.97     23.50 o
   0  30   0       56.23      108.87     45.18 o
   1  30   0        8.00        8.62     31.08 o
   2  30   0       11.00        5.27     32.21 o
   3  30   0       37.00       51.07     26.13 o
   1  31   0        1.33       15.05     37.62 o
   2  31   0        4.16       29.16     26.28 o
   0  32   0       37.65       35.11     48.57 o
   1  32   0       10.54       14.24     38.34 o
  -8   1   1        2.32       10.79     15.76 o
  -7   1   1        9.61       29.47     17.49 o
  -6   1   1       12.50        2.85     13.95 o
  -5   1   1       50.30       44.05     16.11 o
  -4   1   1       27.96       44.60     17.44 o
  -3   1   1     3253.50     3112.15    114.05 o
  -2   1   1    32918.28    35856.28    836.16 o
  -1   1   1        4.20       15.87     33.23 o
   0   1   1      307.70      369.37     24.49 o
   1   1   1     1540.30     1528.15     73.14 o
   2   1   1     5750.91     5752.24    115.65 o
   3   1   1      617.98      576.62     29.76 o
   4   1   1       17.01       23.21     19.47 o
   5   1   1        5.48       24.31     20.33 o
   6   1   1        2.99       25.13     15.67 o
   7   1   1        1.33       14.69     15.12 o
  -8   2   1        1.33       35.90     14.68 o
  -7   2   1        9.33       33.25     15.62 o
  -6   2   1       64.55       58.45     14.78 o
  -5   2   1      268.51      256.12     18.01 o
  -4   2   1    10272.99    10142.92    230.02 o
  -3   2   1      624.49      605.35     26.07 o
  -2   2   1     8577.39     8697.84    261.00 o
  -1   2   1     7312.96     7268.41    201.83 o
   0   2   1     1684.51     1623.33    144.49 o
   1   2   1    10599.48    10667.35    164.78 o
   2   2   1        7.29        0.70     21.18 o
   3   2   1       16.10       34.70     19.18 o
   4   2   1      405.45      374.79     22.04 o
   5   2   1       27.06       65.30     15.58 o
   6   2   1        5.53        1.70     16.42 o
   7   2   1        0.01       23.52     14.95 o
  -8   3   1        2.20       11.88     14.18 o
  -7   3   1        0.21       22.06     14.27 o
  -6   3   1       20.11       23.26     15.19 o
  -5   3   1      198.13      193.65     19.08 o
  -4   3   1     2811.40     2684.74     80.53 o
  -3   3   1     2128.76     2087.40     62.62 o
  -2   3   1    33167.79    35040.04    847.83 o
  -1   3   1       34.72       35.62     52.23 o
   0   3   1     1631.77     1782.67     71.26 o
   1   3   1      368.24      321.71     27.97 o
   2   3   1      234.27      232.23     19.04 o
   3   3   1     2564.79     2499.82     47.51 o
   4   3   1      538.74      571.43     20.20 o
   5   3   1       36.49       58.87     17.19 o
   6   3   1        9.36      -12.95     17.32 o
   7   3   1        2.07        7.19     14.52 o
  -8   4   1        0.00       16.44     15.36 o
  -7   4   1        0.47        6.90     15.55 o
  -6   4   1      367.46      347.53     16.54 o
  -5   4   1      204.15      216.07     18.50 o
  -4   4   1       47.47       61.10     18.27 o
  -3   4   1      199.44      181.34     20.69 o
  -2   4   1    22092.39    23356.39    810.92 o
  -1   4   1     1421.66     1426.92     64.29 o
   0   4   1        0.16        9.24     43.28 o
   1   4   1      588.97      624.73     26.67 o
   2   4   1      110.62      123.99     20.96 o
   3   4   1     1188.13     1140.12     20.57 o
   4   4   1      335.51      344.52     19.18 o
   5   4   1       83.24       88.24     17.03 o
   6   4   1        1.26       26.54     14.89 o
   7   4   1        1.98       14.75     16.31 o
  -8   5   1       10.29       40.19     15.64 o
  -7   5   1       30.88       28.18     15.13 o
  -6   5   1      200.24      180.76     17.31 o
  -5   5   1      105.81      116.02     20.09 o
  -4   5   1     1234.48     1158.38     44.55 o
  -3   5   1       92.98      105.67     21.49 o
  -2   5   1     4603.08     4588.89    157.36 o
  -1   5   1     4341.67     4250.46    221.29 o
   0   5   1     5666.66     6012.38    171.55 o
   1   5   1        3.67       22.92     33.73 o
   2   5   1     1398.95     1339.80     46.06 o
   3   5   1      215.08      194.00     17.29 o
   4   5   1      218.08      233.50     17.31 o
   5   5   1      125.01      164.31     16.70 o
   6   5   1       82.47       74.27     19.85 o
   7   5   1        0.00        5.67     15.05 o
  -8   6   1        9.39        7.79     18.18 o
  -7   6   1        6.39       15.25     14.69 o
  -6   6   1       23.74       49.63     16.26 o
  -5   6   1      243.29      248.91     20.48 o
  -4   6   1     2762.28     2747.00     69.21 o
  -3   6   1     5665.51     5572.41    204.01 o
  -2   6   1     2062.72     2216.71     70.65 o
  -1   6   1     3084.98     3147.10    150.26 o
   0   6   1        6.69       53.62     49.67 o
   1   6   1      373.81      408.61     28.01 o
   2   6   1       40.03       32.96     20.06 o
   3   6   1      643.47      647.42     21.05 o
   4   6   1       20.51       28.62     16.77 o
   5   6   1       12.37       22.23     20.90 o
   6   6   1       22.34       32.63     16.30 o
   7   6   1       57.56       29.15     16.42 o
  -8   7   1       23.65        3.87     16.67 o
  -7   7   1       87.56       74.06     16.75 o
  -6   7   1       60.34       62.81     21.17 o
  -5   7   1     1073.61      997.08     35.89 o
  -4   7   1     1188.27     1206.07     43.89 o
  -3   7   1        0.05       24.88     20.60 o
  -2   7   1     1371.16     1363.44     57.02 o
  -1   7   1     1979.66     1893.85     69.04 o
   0   7   1    13477.44    14209.80    684.35 o
   1   7   1     5937.49     6044.49    282.12 o
   2   7   1     1567.15     1557.87     30.38 o
   3   7   1        5.75       30.67     18.55 o
   4   7   1      278.30      304.87     18.88 o
   5   7   1        0.45       25.34     17.58 o
   6   7   1      139.87      134.63     15.52 o
   7   7   1       29.02       16.86     16.40 o
  -8   8   1        0.06       -1.46     15.41 o
  -7   8   1       46.58       37.47     15.54 o
  -6   8   1       93.73       96.15     19.78 o
  -5   8   1      168.38      169.24     19.73 o
  -4   8   1      512.53      534.28     32.86 o
  -3   8   1     2050.12     2023.88     53.15 o
  -2   8   1      885.97      878.66     31.84 o
  -1   8   1      556.42      548.72     55.96 o
   0   8   1     1859.60     1952.21     78.52 o
   1   8   1      107.52      121.57     33.05 o
   2   8   1      298.29      286.92     21.27 o
   3   8   1      560.77      571.61     17.71 o
   4   8   1        1.61       28.21     18.86 o
   5   8   1      150.17      130.24     18.17 o
   6   8   1      105.37      107.82     17.84 o
   7   8   1        4.76       23.35     15.71 o
  -8   9   1        0.40       13.04     16.98 o
  -7   9   1        2.15       40.25     20.13 o
  -6   9   1        3.14       -3.02     18.02 o
  -5   9   1      263.91      254.22     19.32 o
  -4   9   1     1090.96     1061.70     40.81 o
  -3   9   1       77.65       75.08     24.95 o
  -2   9   1     1771.63     1765.29     94.89 o
  -1   9   1      202.63      241.93     52.16 o
   0   9   1        5.42       11.30     37.63 o
   1   9   1       81.61       65.53     32.26 o
   2   9   1     2203.08     2178.38     71.65 o
   3   9   1      518.18      517.30     21.34 o
   4   9   1      247.82      243.29     14.92 o
   5   9   1      137.29      173.84     19.74 o
   6   9   1       21.54       17.14     16.32 o
   7   9   1        3.53       39.32     15.25 o
  -8  10   1        0.69       32.92     17.44 o
  -7  10   1        2.63        8.69     16.49 o
  -6  10   1       89.55       70.71     19.38 o
  -5  10   1      485.69      494.54     22.47 o
  -4  10   1      322.51      324.30     23.17 o
  -3  10   1       56.61       77.07     23.84 o
  -2  10   1      268.90      272.49     39.16 o
  -1  10   1        4.71       37.67     45.59 o
   0  10   1      463.17      429.94     33.85 o
   1  10   1      443.62      466.46     39.45 o
   2  10   1      284.90      308.09     24.81 o
   3  10   1       65.22       49.15     17.51 o
   4  10   1      769.58      738.39     24.14 o
   5  10   1        5.29      -11.18     16.27 o
   6  10   1        0.60       33.25     15.97 o
   7  10   1        0.11       28.12     18.66 o
  -8  11   1        0.34        9.96     18.79 o
  -7  11   1        4.44       19.96     16.93 o
  -6  11   1      127.35      137.01     23.71 o
  -5  11   1       49.82       29.28     24.17 o
  -4  11   1      290.44      273.89     26.32 o
  -3  11   1     2271.13     2364.42    118.93 o
  -2  11   1      527.18      521.73     36.43 o
  -1  11   1      372.88      451.72     42.30 o
   0  11   1      275.33      305.63     41.12 o
   1  11   1     1178.86     1292.52     51.99 o
   2  11   1      124.85      144.20     22.99 o
   3  11   1       88.60       79.24     18.41 o
   4  11   1       58.33       76.49     18.72 o
   5  11   1       25.15       56.26     18.18 o
   6  11   1        6.64       25.55     18.36 o
   7  11   1        2.00       19.49     19.70 o
  -8  12   1       13.41        6.55     27.58 o
  -7  12   1       11.77       10.17     19.09 o
  -6  12   1        3.60       27.06     26.78 o
  -5  12   1      142.49      160.32     23.38 o
  -4  12   1        5.92       35.32     28.05 o
  -3  12   1        0.00        2.50     24.19 o
  -2  12   1        0.03       -0.25     33.95 o
  -1  12   1     6527.08     7053.34    461.75 o
   0  12   1      681.66      745.72     41.37 o
   1  12   1     3060.34     3378.64    136.62 o
   2  12   1      521.78      545.73     31.91 o
   3  12   1        0.00       12.01     22.78 o
   4  12   1        2.10        1.37     18.37 o
   5  12   1       35.29       48.80     15.90 o
   6  12   1        5.34       -7.41     18.94 o
   7  12   1        0.04       18.83     20.47 o
  -7  13   1        3.70       27.18     22.09 o
  -6  13   1        0.53       -1.82     22.10 o
  -5  13   1      118.36      168.14     24.61 o
  -4  13   1      111.54       99.61     23.36 o
  -3  13   1        5.16       11.53     20.85 o
  -2  13   1       13.81        5.66     29.67 o
  -1  13   1      542.32      548.40     46.66 o
   0  13   1      988.44     1017.84     74.45 o
   1  13   1     2837.54     3052.38    111.63 o
   2  13   1        2.18        5.94     24.07 o
   3  13   1        0.73        2.29     20.70 o
   4  13   1       10.20       13.97     22.26 o
   5  13   1       15.49       20.04     21.12 o
   6  13   1        0.00       10.44     17.50 o
  -7  14   1        0.61       26.85     20.50 o
  -6  14   1       33.68       51.37     20.47 o
  -5  14   1      131.78      148.13     22.50 o
  -4  14   1      124.68      153.19     22.65 o
  -3  14   1     1234.16     1303.25     49.67 o
  -2  14   1      686.90      695.23     39.10 o
  -1  14   1       72.21      130.48     34.27 o
   0  14   1       35.43       49.24     32.62 o
   1  14   1       26.06       43.09     28.02 o
   2  14   1      843.94      858.48     27.81 o
   3  14   1      975.00      975.34     27.10 o
   4  14   1        1.46       23.56     21.21 o
   5  14   1       14.32       31.76     22.59 o
   6  14   1        4.66       46.76     19.03 o
  -7  15   1        0.15       30.82     26.66 o
  -6  15   1        0.82       17.20     24.77 o
  -5  15   1      141.17      111.27     25.99 o
  -4  15   1        2.33       31.75     21.56 o
  -3  15   1      695.74      736.42     28.99 o
  -2  15   1      342.27      332.73     37.91 o
  -1  15   1      430.26      415.48     34.10 o
   0  15   1     4229.54     3995.68    264.18 o
   1  15   1      526.02      458.57     46.30 o
   2  15   1      182.94      173.10     34.41 o
   3  15   1      121.15      124.30     22.77 o
   4  15   1        0.72       43.36     21.53 o
   5  15   1        1.12        7.34     17.09 o
   6  15   1        1.81       39.48     22.20 o
  -7  16   1       12.90       49.07     24.07 o
  -6  16   1        6.84       31.41     22.36 o
  -5  16   1       34.10       29.73     22.11 o
  -4  16   1      121.74      114.75     23.55 o
  -3  16   1      290.26      314.01     24.36 o
  -2  16   1      265.14      297.62     32.18 o
  -1  16   1      200.45      179.48     33.93 o
   0  16   1       10.45       28.07     29.20 o
   1  16   1      176.39      184.52     40.88 o
   2  16   1      411.30      449.26     31.05 o
   3  16   1        0.08       34.66     24.25 o
   4  16   1       73.76       98.57     22.38 o
   5  16   1       58.26       46.22     21.59 o
   6  16   1        0.35        8.97     20.40 o
  -7  17   1        0.12        2.55     24.10 o
  -6  17   1        0.13       -4.72     24.95 o
  -5  17   1        1.46        0.45     28.86 o
  -4  17   1       44.77       19.84     21.52 o
  -3  17   1      197.33      198.24     25.58 o
  -2  17   1      319.70      356.93     34.40 o
  -1  17   1      410.33      471.32     34.69 o
   0  17   1       55.31       87.20     33.25 o
   1  17   1       41.63       39.37     36.14 o
   2  17   1      267.01      295.98     29.92 o
   3  17   1        1.31      -25.50     38.55 o
   4  17   1      124.61       89.04     23.30 o
   5  17   1        0.26       18.83     24.62 o
   6  17   1        1.00       26.37     19.01 o
  -7  18   1        8.92       -7.33     25.58 o
  -6  18   1       10.27       42.61     28.94 o
  -5  18   1        3.47       13.40     25.52 o
  -4  18   1       57.60       74.95     23.86 o
  -3  18   1        6.48       24.07     28.90 o
  -2  18   1       21.47       56.57     35.60 o
  -1  18   1       87.41      133.46     32.23 o
   0  18   1      137.82      153.45     30.05 o
   1  18   1      105.53      114.82     38.97 o
   2  18   1       24.05       32.25     24.62 o
   3  18   1       59.13       49.67     22.51 o
   4  18   1        3.19       -1.54     24.85 o
   5  18   1      175.97      156.67     28.24 o
   6  18   1        2.59       12.59     23.17 o
  -7  19   1        0.00        7.49     23.27 o
  -6  19   1        0.15       -0.64     25.02 o
  -5  19   1        7.29        8.70     22.66 o
  -4  19   1       24.98       34.90     25.53 o
  -3  19   1      100.19      114.28     24.02 o
  -2  19   1     1112.56     1274.47     85.96 o
  -1  19   1      188.28      213.20     36.92 o
   0  19   1       73.52      118.99     36.78 o
   1  19   1      301.77      303.11     43.80 o
   2  19   1      342.80      316.54     29.62 o
   3  19   1       46.38       40.03     27.46 o
   4  19   1       17.36       15.70     23.12 o
   5  19   1       36.56       25.73     20.99 o
   6  19   1        1.04        9.88     23.18 o
  -6  20   1        0.35       46.26     23.72 o
  -5  20   1       58.93       41.27     24.67 o
  -4  20   1      329.48      294.50     23.82 o
  -3  20   1      134.20      142.13     24.92 o
  -2  20   1       68.85       78.21     34.98 o
  -1  20   1      134.06      145.09     30.43 o
   0  20   1        5.35        2.26     26.85 o
   1  20   1       51.38       49.34     42.76 o
   2  20   1      112.24      145.69     28.38 o
   3  20   1       93.37       96.37     22.23 o
   4  20   1       45.92       27.17     23.12 o
   5  20   1       27.30       52.36     21.48 o
  -6  21   1        0.93       38.73     24.51 o
  -5  21   1       31.97       54.59     23.65 o
  -4  21   1       11.80       59.56     25.37 o
  -3  21   1      247.74      250.60     36.60 o
  -2  21   1      129.13      161.80     34.67 o
  -1  21   1       85.48       50.76     30.21 o
   0  21   1      178.67      215.99     31.48 o
   1  21   1      742.35      734.64     43.02 o
   2  21   1       67.10       99.83     31.72 o
   3  21   1       35.65       31.58     23.25 o
   4  21   1       10.39       15.40     20.68 o
   5  21   1       20.95       32.73     26.62 o
  -6  22   1       12.63       31.21     25.93 o
  -5  22   1       15.51        1.88     30.54 o
  -4  22   1        3.05      -19.92     22.07 o
  -3  22   1      340.49      348.42     34.19 o
  -2  22   1        7.13       -0.23     26.07 o
  -1  22   1        0.16       15.87     31.43 o
   0  22   1        0.06       19.93     32.43 o
   1  22   1      157.14      183.78     37.30 o
   2  22   1      105.94       89.97     36.86 o
   3  22   1      244.83      230.78     30.93 o
   4  22   1        2.42        9.25     24.20 o
   5  22   1       63.40       44.44     20.71 o
  -6  23   1       36.30       28.63     27.71 o
  -5  23   1        0.91        4.44     26.26 o
  -4  23   1        0.84       20.40     23.30 o
  -3  23   1       46.16       66.45     25.58 o
  -2  23   1        8.25      -26.41     27.97 o
  -1  23   1       87.03       71.21     32.09 o
   0  23   1       63.84       68.38     26.93 o
   1  23   1       46.32       49.71     36.14 o
   2  23   1       28.40       55.98     25.07 o
   3  23   1        0.15       21.82     22.69 o
   4  23   1       25.24       76.90     32.48 o
   5  23   1        0.74       35.29     22.64 o
  -5  24   1        1.99       21.40     25.49 o
  -4  24   1       83.80       56.21     23.25 o
  -3  24   1        0.00        9.35     31.74 o
  -2  24   1        0.55       27.55     31.89 o
  -1  24   1      321.67      330.83     29.90 o
   0  24   1        1.73       23.84     34.45 o
   1  24   1        1.22       31.48     32.58 o
   2  24   1      115.48       94.38     26.61 o
   3  24   1       32.56       45.86     24.20 o
   4  24   1       51.79       54.29     25.01 o
   5  24   1        0.16       25.81     31.35 o
  -5  25   1       14.82       78.54     33.33 o
  -4  25   1       76.03       66.67     25.62 o
  -3  25   1       90.46       61.48     28.73 o
  -2  25   1       30.64       28.61     29.24 o
  -1  25   1        1.05       14.54     27.19 o
   0  25   1       56.30       13.80     29.58 o
   1  25   1       16.83       26.16     33.06 o
   2  25   1      172.95      166.25     36.29 o
   3  25   1       69.97      103.43     23.78 o
   4  25   1       15.54       29.70     24.37 o
  -5  26   1        7.77       68.29     27.34 o
  -4  26   1        4.08       10.59     25.84 o
  -3  26   1       39.92        9.50     33.92 o
  -2  26   1      528.80      611.10     59.92 o
  -1  26   1        0.43       41.87     25.92 o
   0  26   1       56.40      104.36     40.04 o
   1  26   1      172.68      172.06     27.44 o
   2  26   1       48.22       40.55     29.92 o
   3  26   1        0.73      -17.89     21.38 o
   4  26   1        9.51       44.01     22.61 o
  -4  27   1        1.64       26.90     29.49 o
  -3  27   1        4.75      -32.26     27.80 o
  -2  27   1       90.08       86.63     31.49 o
  -1  27   1        3.52       17.00     64.08 o
   0  27   1      928.10      914.21    124.79 o
   1  27   1       27.50       72.45     32.81 o
   2  27   1       33.59       42.11     26.59 o
   3  27   1      113.19       69.47     23.26 o
   4  27   1      132.77      129.41     23.84 o
  -4  28   1       25.21       51.18     35.78 o
  -3  28   1       30.53       44.48     26.69 o
  -2  28   1      471.50      487.11     56.79 o
  -1  28   1      172.65      280.27     56.48 o
   0  28   1      160.34      140.87     42.01 o
   1  28   1        4.79      -11.26     26.16 o
   2  28   1       26.86        5.73     27.98 o
   3  28   1        9.01       43.23     23.84 o
  -4  29   1       62.85       40.53     27.40 o
  -3  29   1       18.69       56.40     42.53 o
  -2  29   1       14.30       11.93     32.78 o
  -1  29   1      144.48      132.79     63.82 o
   0  29   1      219.13      251.55     51.40 o
   1  29   1      148.90      119.47     23.91 o
   2  29   1      121.12      127.31     31.18 o
   3  29   1       11.40       -3.14     23.62 o
  -3  30   1       80.14       52.64     42.62 o
  -2  30   1      173.82      109.29     50.67 o
  -1  30   1       93.52       72.81     32.65 o
   0  30   1       13.50       16.79     29.05 o
   1  30   1        3.91       20.81     31.85 o
   2  30   1       24.33       32.86     27.92 o
  -2  31   1       16.47       19.64     41.11 o
  -1  31   1        4.73       33.34     38.50 o
   0  31   1       58.52       49.86     38.96 o
   1  31   1       41.65       36.22     27.06 o
  -1  32   1       16.78       32.24     34.26 o
   0  32   1       13.63       39.60     29.08 o
   1  32   1       12.11       30.31     68.41 o
  -8   0   2        9.17       30.48     26.90 o
  -7   0   2      311.37      280.25     24.47 o
  -6   0   2       11.55       20.39     25.31 o
  -5   0   2      354.93      308.65     38.22 o
  -4   0   2       82.85      122.15     30.47 o
  -3   0   2     2742.17     2575.70     82.85 o
  -2   0   2     9995.97    10122.20    320.32 o
  -1   0   2     7184.11     7171.25    109.71 o
   0   0   2    46818.86    45627.30    733.31 o
   1   0   2      678.66      635.23     31.97 o
   2   0   2      673.24      639.37     53.18 o
   3   0   2      203.24      213.68     24.71 o
   4   0   2      367.22      355.92     31.34 o
   5   0   2       39.61       35.97     25.21 o
   6   0   2        4.47       27.82     30.00 o
   7   0   2        1.51       38.14     27.36 o
  -8   1   2        3.05        7.44     15.93 o
  -7   1   2       28.13       28.24     15.05 o
  -6   1   2      135.30      146.35     16.09 o
  -5   1   2       78.01       82.18     16.90 o
  -4   1   2     1197.94     1243.25     31.33 o
  -3   1   2       13.92       20.78     27.27 o
  -2   1   2    17614.09    18060.51    404.96 o
  -1   1   2     3723.14     3768.38     54.42 o
   0   1   2     2994.33     2734.10     30.17 o
   1   1   2      869.43      877.52     23.74 o
   2   1   2      297.21      269.00     16.74 o
   3   1   2      255.38      259.35     20.59 o
   4   1   2       33.61       -4.22     17.59 o
   5   1   2       15.16       14.64     15.27 o
   6   1   2       23.46       55.65     16.74 o
   7   1   2        0.45       43.96     18.49 o
  -8   2   2       16.46       18.41     16.05 o
  -7   2   2        1.22       14.89     16.59 o
  -6   2   2      165.77      146.37     18.04 o
  -5   2   2       24.05       20.26     16.86 o
  -4   2   2     5132.20     4748.87    190.99 o
  -3   2   2     5038.26     5268.90    162.23 o
  -2   2   2     7034.88     6854.77    174.11 o
  -1   2   2     2940.20     2898.51     49.09 o
   0   2   2     3722.70     3503.37     38.07 o
   1   2   2      720.71      750.08     23.89 o
   2   2   2     1204.49     1185.43     23.99 o
   3   2   2      577.34      544.24     24.26 o
   4   2   2       32.76       75.13     19.99 o
   5   2   2        3.83       10.97     17.11 o
   6   2   2        1.71       10.62     16.25 o
   7   2   2        0.02       25.16     19.81 o
  -8   3   2        1.07       23.48     15.27 o
  -7   3   2      115.23      132.63     15.39 o
  -6   3   2      515.83      526.66     27.77 o
  -5   3   2     1361.04     1370.57     35.85 o
  -4   3   2      123.55      109.73     20.34 o
  -3   3   2     2097.41     2204.52     67.26 o
  -2   3   2      169.51      148.98     33.60 o
  -1   3   2     8655.78     8742.91    101.67 o
   0   3   2      151.69      142.43     23.80 o
   1   3   2       99.97      116.53     21.22 o
   2   3   2     1567.05     1482.92     30.78 o
   3   3   2      637.64      626.82     20.13 o
   4   3   2       15.44       44.73     18.05 o
   5   3   2       73.89       72.39     17.57 o
   6   3   2        8.01       12.17     15.94 o
   7   3   2        1.45       24.40     16.26 o
  -8   4   2      107.35       79.17     16.81 o
  -7   4   2       53.34       78.66     16.67 o
  -6   4   2      816.64      832.46     22.20 o
  -5   4   2      889.03      943.42     26.28 o
  -4   4   2      480.46      422.20     19.13 o
  -3   4   2     2733.10     2869.69     75.44 o
  -2   4   2    13208.62    12774.08    479.56 o
  -1   4   2       92.64       97.88     42.78 o
   0   4   2      107.64      126.10     28.46 o
   1   4   2     1105.54     1152.73     25.34 o
   2   4   2     1202.28     1185.86     18.72 o
   3   4   2       81.39       98.09     16.82 o
   4   4   2       29.62       33.43     16.65 o
   5   4   2      139.49      140.02     15.67 o
   6   4   2        0.27        2.40     16.09 o
   7   4   2        5.10        4.76     16.35 o
  -8   5   2       58.68       55.80     14.75 o
  -7   5   2      199.62      204.44     16.56 o
  -6   5   2      463.88      457.36     20.45 o
  -5   5   2        0.23        5.33     18.13 o
  -4   5   2        0.07       19.34     19.08 o
  -3   5   2       10.82       30.14     24.45 o
  -2   5   2      488.73      424.25     57.57 o
  -1   5   2     3381.45     3390.09     79.09 o
   0   5   2      885.71      975.76     36.14 o
   1   5   2      288.08      275.95     24.39 o
   2   5   2        5.84       29.13     16.06 o
   3   5   2       12.26       37.24     16.56 o
   4   5   2        1.68       27.78     17.47 o
   5   5   2      211.80      190.19     16.60 o
   6   5   2       13.88       26.98     16.44 o
   7   5   2        8.85       19.15     16.53 o
  -8   6   2        1.50       39.79     14.93 o
  -7   6   2        0.92       16.45     17.65 o
  -6   6   2       60.90       87.62     17.30 o
  -5   6   2      515.03      549.68     26.59 o
  -4   6   2     1434.22     1417.65     44.01 o
  -3   6   2      168.71      189.79     25.22 o
  -2   6   2      298.07      285.86     55.41 o
  -1   6   2       59.54       94.96     55.46 o
   0   6   2      357.09      363.96     35.17 o
   1   6   2      284.72      300.67     22.54 o
   2   6   2      135.41      141.27     17.91 o
   3   6   2      250.55      245.53     18.13 o
   4   6   2       24.34       38.00     17.15 o
   5   6   2        8.09        8.94     15.66 o
   6   6   2        2.60       24.03     16.07 o
   7   6   2       58.34       64.95     16.66 o
  -8   7   2        2.07        0.71     15.03 o
  -7   7   2        5.39        0.70     19.18 o
  -6   7   2        2.20      -24.34     20.45 o
  -5   7   2       55.13       64.64     20.55 o
  -4   7   2     2722.41     2599.25     89.72 o
  -3   7   2     1382.24     1469.98     53.87 o
  -2   7   2      946.10      937.27     76.54 o
  -1   7   2     1034.06     1089.70     65.32 o
   0   7   2      334.37      296.90     40.30 o
   1   7   2      387.41      366.58     22.26 o
   2   7   2       29.04       41.08     15.26 o
   3   7   2       26.86       32.55     14.61 o
   4   7   2       19.27       18.32     14.98 o
   5   7   2       17.45       17.69     16.04 o
   6   7   2        0.13       51.31     18.63 o
  -8   8   2        0.08       30.51     16.31 o
  -7   8   2        5.06       22.57     20.40 o
  -6   8   2       47.73       38.98     18.25 o
  -5   8   2      569.77      557.40     26.57 o
  -4   8   2     3255.21     3301.93    113.94 o
  -3   8   2        0.07        2.16     25.20 o
  -2   8   2     1140.89     1201.46    156.81 o
  -1   8   2      674.00      748.13     64.86 o
   0   8   2     3247.48     3265.13    125.48 o
   1   8   2     1667.03     1625.46     38.94 o
   2   8   2      526.68      501.56     17.40 o
   3   8   2      280.14      291.74     16.47 o
   4   8   2       13.56       34.43     17.34 o
   5   8   2       45.12       83.17     16.44 o
   6   8   2       13.37       49.22     16.52 o
  -8   9   2       11.59       46.34     16.25 o
  -7   9   2       96.17      113.99     19.51 o
  -6   9   2      227.64      240.97     20.95 o
  -5   9   2        7.84       13.03     22.01 o
  -4   9   2      157.21      134.31     23.67 o
  -3   9   2      802.15      806.03     52.33 o
  -2   9   2       98.37       73.88     42.63 o
  -1   9   2     3514.05     3813.81    137.03 o
   0   9   2      137.29      162.72     38.12 o
   1   9   2      204.49      219.72     25.13 o
   2   9   2       74.48       92.36     19.81 o
   3   9   2       94.12      102.85     14.98 o
   4   9   2       30.52       37.89     14.55 o
   5   9   2      102.84      118.55     17.77 o
   6   9   2        2.44       29.44     16.94 o
  -8  10   2        2.80       14.75     19.00 o
  -7  10   2       41.44       22.88     24.36 o
  -6  10   2      318.30      332.56     24.66 o
  -5  10   2      320.99      345.22     22.81 o
  -4  10   2       53.82       77.00     23.92 o
  -3  10   2       96.78      133.32     27.68 o
  -2  10   2      389.00      311.31     56.02 o
  -1  10   2      203.48      181.80     52.11 o
   0  10   2     2285.25     2312.01     66.80 o
   1  10   2      741.44      767.47     29.07 o
   2  10   2      377.19      393.45     20.52 o
   3  10   2        0.56       11.59     15.86 o
   4  10   2       27.54       43.96     15.87 o
   5  10   2       22.81       22.36     16.93 o
   6  10   2        0.05       -4.02     20.85 o
  -8  11   2        6.63       -3.72     18.54 o
  -7  11   2        1.64       14.73     22.77 o
  -6  11   2       48.11       47.92     21.18 o
  -5  11   2      106.60       96.17     23.16 o
  -4  11   2      101.05      110.51     23.33 o
  -3  11   2     1922.09     2067.04     79.65 o
  -2  11   2      422.89      485.72     53.75 o
  -1  11   2      281.37      380.81     44.25 o
   0  11   2       47.46       97.66     30.54 o
   1  11   2      316.30      356.48     25.43 o
   2  11   2      327.85      319.41     19.45 o
   3  11   2        5.15       25.96     15.47 o
   4  11   2       15.09       17.04     16.48 o
   5  11   2       53.60       51.59     18.24 o
   6  11   2        0.03       26.53     19.19 o
  -8  12   2       20.11       24.46     19.85 o
  -7  12   2       50.74       31.98     19.53 o
  -6  12   2      133.25      131.68     21.76 o
  -5  12   2      110.93      103.65     26.88 o
  -4  12   2       30.17       31.24     23.75 o
  -3  12   2       85.48      119.75     25.64 o
  -2  12   2     2074.60     2209.33    173.38 o
  -1  12   2      286.90      191.56     43.85 o
   0  12   2      101.22      109.59     43.36 o
   1  12   2      497.10      488.46     25.95 o
   2  12   2      456.84      487.36     22.28 o
   3  12   2      285.41      305.03     17.07 o
   4  12   2      141.70      144.27     15.78 o
   5  12   2        0.07       29.60     15.39 o
   6  12   2        0.00       -3.56     19.18 o
  -8  13   2       10.68       22.12     21.74 o
  -7  13   2       21.04       29.58     22.79 o
  -6  13   2        5.87       36.94     20.84 o
  -5  13   2      418.13      367.38     29.01 o
  -4  13   2      391.18      421.26     37.69 o
  -3  13   2       12.58       14.75     32.01 o
  -2  13   2      110.79      118.98     32.27 o
  -1  13   2     3542.87     3349.50     86.36 o
   0  13   2     1027.92     1063.47     57.55 o
   1  13   2       53.98       41.78     32.20 o
   2  13   2       32.28       39.86     28.06 o
   3  13   2       64.49       59.61     21.78 o
   4  13   2       82.62       73.07     15.87 o
   5  13   2        7.87       19.62     18.12 o
   6  13   2       22.32       60.04     19.27 o
  -8  14   2        9.21       24.61     23.28 o
  -7  14   2       36.87       24.24     22.81 o
  -6  14   2       93.25       70.21     24.44 o
  -5  14   2        9.64        0.96     25.74 o
  -4  14   2      212.72      229.37     23.02 o
  -3  14   2       13.36       49.76     38.77 o
  -2  14   2      320.67      371.31     32.12 o
  -1  14   2      183.94      215.08     41.03 o
   0  14   2     2496.95     2585.23    114.32 o
   1  14   2     1319.78     1382.21     65.52 o
   2  14   2     1008.19     1005.12     25.86 o
   3  14   2      114.20      114.40     22.41 o
   4  14   2       56.90       66.46     20.28 o
   5  14   2       62.94       71.52     18.28 o
   6  14   2        0.32        1.29     17.25 o
  -8  15   2       34.36       38.55     24.13 o
  -7  15   2        0.82       15.69     19.76 o
  -6  15   2        5.57       24.55     25.51 o
  -5  15   2        3.96        2.15     23.28 o
  -4  15   2       55.08       64.39     22.95 o
  -3  15   2      131.96      160.45     40.14 o
  -2  15   2      433.49      446.92     32.21 o
  -1  15   2     1832.92     1718.94     67.40 o
   0  15   2      844.41      758.61     67.61 o
   1  15   2      519.50      577.92     37.86 o
   2  15   2       28.74       40.76     24.81 o
   3  15   2      195.15      225.70     32.19 o
   4  15   2       72.95      100.05     18.85 o
   5  15   2        1.38        6.06     17.29 o
   6  15   2        1.40        9.74     18.29 o
  -7  16   2       21.25       31.80     21.39 o
  -6  16   2       62.05       58.88     24.52 o
  -5  16   2      229.51      213.20     22.59 o
  -4  16   2      336.63      379.12     27.87 o
  -3  16   2      654.59      791.77     58.83 o
  -2  16   2      378.73      499.64     56.81 o
  -1  16   2        4.45       39.82     42.59 o
   0  16   2      256.18      241.17     37.80 o
   1  16   2       53.01       68.46     25.60 o
   2  16   2        0.01       27.88     27.20 o
   3  16   2      357.76      341.05     22.38 o
   4  16   2       12.43        7.86     20.34 o
   5  16   2        2.80       41.82     21.29 o
   6  16   2       20.92       12.32     20.07 o
  -7  17   2       95.14       52.58     22.71 o
  -6  17   2      128.98       81.41     27.77 o
  -5  17   2       17.86       26.14     24.02 o
  -4  17   2        4.76       44.28     30.36 o
  -3  17   2       48.73       49.43     38.42 o
  -2  17   2      621.59      690.02     59.45 o
  -1  17   2     1174.76     1111.32     43.05 o
   0  17   2      210.17      192.70     42.68 o
   1  17   2      168.59      175.41     34.07 o
   2  17   2       89.49       93.56     26.08 o
   3  17   2       87.78      127.94     22.47 o
   4  17   2       66.17       58.80     17.11 o
   5  17   2        9.62       37.40     17.22 o
  -7  18   2        6.28      -11.35     21.18 o
  -6  18   2       52.89       68.38     28.10 o
  -5  18   2      197.36      196.44     23.90 o
  -4  18   2      515.13      569.84     32.22 o
  -3  18   2      244.17      219.43     30.81 o
  -2  18   2     1183.87     1362.90    120.26 o
  -1  18   2      117.64       96.92     40.81 o
   0  18   2       29.54       79.73     42.92 o
   1  18   2      253.92      260.07     27.29 o
   2  18   2        1.91       26.77     28.68 o
   3  18   2        0.09       -9.22     20.83 o
   4  18   2       14.94       -3.24     16.64 o
   5  18   2        3.92       36.40     22.07 o
  -7  19   2       25.29       77.73     23.74 o
  -6  19   2       10.86       30.00     22.00 o
  -5  19   2       34.09       89.67     29.61 o
  -4  19   2        1.75       13.59     23.18 o
  -3  19   2       43.65       45.19     29.48 o
  -2  19   2      603.56      622.34    128.78 o
  -1  19   2      327.99      339.03     41.14 o
   0  19   2     1423.15     1300.76     40.99 o
   1  19   2       87.15      103.28     28.37 o
   2  19   2       23.48       34.93     24.73 o
   3  19   2       99.22       68.82     20.43 o
   4  19   2        5.34       -0.53     21.49 o
   5  19   2        3.31       24.94     20.03 o
  -7  20   2        3.53       16.80     26.01 o
  -6  20   2       29.72       21.79     26.91 o
  -5  20   2       75.46       73.69     25.28 o
  -4  20   2      303.74      321.56     23.82 o
  -3  20   2      117.57      128.45     32.88 o
  -2  20   2       10.50       31.72     33.72 o
  -1  20   2       19.18       81.02     37.13 o
   0  20   2        5.51       15.20     44.77 o
   1  20   2      695.09      641.64     29.22 o
   2  20   2     1063.52     1074.73     36.75 o
   3  20   2       73.29       76.85     20.52 o
   4  20   2        0.72       29.56     19.87 o
   5  20   2        0.25       18.86     18.70 o
  -7  21   2        0.15        3.12     23.76 o
  -6  21   2       14.12       33.50     25.51 o
  -5  21   2       52.51       42.38     39.04 o
  -4  21   2      302.05      288.29     29.69 o
  -3  21   2      216.26      224.21     28.88 o
  -2  21   2      120.04      138.81     37.15 o
  -1  21   2       59.90       33.15     46.37 o
   0  21   2      743.77      738.33     42.19 o
   1  21   2      159.14      149.87     32.36 o
   2  21   2        0.30       27.22     27.49 o
   3  21   2      352.35      296.92     32.35 o
   4  21   2       44.52       33.14     18.83 o
   5  21   2        9.24       35.42     21.93 o
  -6  22   2        9.45       40.92     22.81 o
  -5  22   2        0.94        8.68     23.96 o
  -4  22   2       35.02       38.73     23.81 o
  -3  22   2       75.84       47.60     37.42 o
  -2  22   2       77.33       34.40     32.35 o
  -1  22   2      155.24      111.05     33.40 o
   0  22   2       53.77       63.16     33.84 o
   1  22   2      337.87      325.51     32.47 o
   2  22   2      175.87      220.72     23.09 o
   3  22   2        0.47        8.69     20.99 o
   4  22   2       59.21       33.58     19.62 o
   5  22   2       24.46       -1.47     27.52 o
  -6  23   2        0.00      -20.14     35.15 o
  -5  23   2        1.91       56.80     26.70 o
  -4  23   2       83.16       73.93     29.21 o
  -3  23   2      138.59      182.24     40.49 o
  -2  23   2      204.81      180.40     33.24 o
  -1  23   2       58.29       51.86     43.83 o
   0  23   2      117.12       96.53     34.40 o
   1  23   2       92.20       78.95     30.80 o
   2  23   2       11.15       15.41     32.11 o
   3  23   2       72.47       62.75     24.67 o
   4  23   2        1.23       15.50     20.86 o
  -6  24   2       25.06       14.11     29.84 o
  -5  24   2        7.10       17.26     34.80 o
  -4  24   2      110.07       96.14     21.36 o
  -3  24   2       18.76       47.23     34.37 o
  -2  24   2        7.99        3.27     35.62 o
  -1  24   2      136.13      143.06     40.34 o
   0  24   2       11.88       43.09     29.40 o
   1  24   2      208.05      177.99     27.94 o
   2  24   2      112.89      120.70     27.42 o
   3  24   2        7.20      -10.59     22.61 o
   4  24   2       32.87       37.96     19.54 o
  -6  25   2       31.04       30.15     27.59 o
  -5  25   2        1.11       76.70     34.82 o
  -4  25   2      117.73       70.08     21.53 o
  -3  25   2        0.85      -11.54     28.69 o
  -2  25   2        0.09       33.01     36.57 o
  -1  25   2       49.13       35.93     45.23 o
   0  25   2      281.67      281.56     38.35 o
   1  25   2       50.53       44.20     30.04 o
   2  25   2        1.04       27.61     29.41 o
   3  25   2       82.92       89.43     25.06 o
   4  25   2        0.98       -0.49     22.98 o
  -5  26   2        0.09       14.60     25.07 o
  -4  26   2        0.02       19.49     29.92 o
  -3  26   2       38.48       39.89     29.72 o
  -2  26   2      225.98      176.77     35.51 o
  -1  26   2      116.81      159.97     39.83 o
   0  26   2       21.13       33.42     33.21 o
   1  26   2      142.28      143.66     27.50 o
   2  26   2      105.41      102.18     26.55 o
   3  26   2        0.01       43.96     24.91 o
  -5  27   2       24.47       77.27     46.71 o
  -4  27   2      115.20       77.15     37.52 o
  -3  27   2      112.77      113.32     31.44 o
  -2  27   2        4.88       44.06     34.14 o
  -1  27   2       25.36       55.03     30.25 o
   0  27   2        6.55       43.80     37.10 o
   1  27   2        4.46      -13.31     28.13 o
   2  27   2       56.85       54.81     26.15 o
   3  27   2        5.51       14.28     31.71 o
  -4  28   2        5.71      -28.45     38.65 o
  -3  28   2       30.79       24.48     31.96 o
  -2  28   2       20.79       62.85     40.42 o
  -1  28   2        5.95       33.39     34.41 o
   0  28   2       27.66       47.10     38.00 o
   1  28   2       16.36       21.77     25.56 o
   2  28   2       24.84        5.37     26.46 o
   3  28   2        4.82        5.55     21.93 o
  -4  29   2       17.04       42.06     29.44 o
  -3  29   2        0.33       17.60     33.60 o
  -2  29   2        0.08       91.50     32.05 o
  -1  29   2        4.02        7.50     28.44 o
   0  29   2       12.38       24.43     29.74 o
   1  29   2       34.55       83.01     28.08 o
   2  29   2        4.73       17.54     29.25 o
  -3  30   2       25.38       16.82     28.53 o
  -2  30   2       60.79       27.46     31.93 o
  -1  30   2       42.97       90.81     38.11 o
   0  30   2       20.70       20.72     29.93 o
   1  30   2       75.14       84.19     32.27 o
   2  30   2        3.09       31.33     30.87 o
  -3  31   2        1.75       31.00     31.27 o
  -2  31   2       10.80      -14.09     32.33 o
  -1  31   2        7.71       46.67     31.84 o
   0  31   2       10.66       67.44     37.84 o
   1  31   2       43.11       67.89     32.00 o
  -2  32   2       22.44       28.41     42.05 o
  -1  32   2       14.43       45.08     38.36 o
   0  32   2        2.86       43.23     29.16 o
  -9   1   3       22.88       15.74     16.85 o
  -8   1   3       37.86       41.48     16.67 o
  -7   1   3        1.10       21.86     17.99 o
  -6   1   3        0.09      -11.16     18.80 o
  -5   1   3       44.15       62.81     19.01 o
  -4   1   3        0.48       -3.75     19.84 o
  -3   1   3        6.63       13.91     27.94 o
  -2   1   3     2402.55     2458.60     71.60 o
  -1   1   3     2887.34     2816.76     36.19 o
   0   1   3      197.58      178.98     23.90 o
   1   1   3        3.73       10.96     17.90 o
   2   1   3      773.04      782.54     18.12 o
   3   1   3       85.42       92.40     18.90 o
   4   1   3        0.96       10.11     15.97 o
   5   1   3       25.96        2.74     22.88 o
   6   1   3        6.85       24.77     17.57 o
  -9   2   3        8.84       53.06     18.15 o
  -8   2   3       10.57       46.68     15.03 o
  -7   2   3      119.76      152.85     16.83 o
  -6   2   3        0.78        2.40     21.83 o
  -5   2   3       28.24       32.28     20.60 o
  -4   2   3      592.84      574.30     22.43 o
  -3   2   3      660.18      618.12     30.54 o
  -2   2   3     1027.09     1068.82     63.41 o
  -1   2   3      198.70      181.18     29.49 o
   0   2   3      395.95      382.91     22.47 o
   1   2   3      731.82      777.00     18.85 o
   2   2   3      121.61      129.27     15.63 o
   3   2   3      184.87      162.73     21.36 o
   4   2   3        4.55       30.73     17.16 o
   5   2   3        3.77        6.63     18.22 o
   6   2   3       25.02       44.89     16.36 o
  -9   3   3        0.01        9.91     15.56 o
  -8   3   3       11.28       14.66     16.82 o
  -7   3   3        3.12       31.57     17.14 o
  -6   3   3       62.22       71.98     20.51 o
  -5   3   3       55.20       49.49     18.87 o
  -4   3   3      711.88      708.15     22.52 o
  -3   3   3       23.18       28.36     27.14 o
  -2   3   3     1918.03     1946.44     65.56 o
  -1   3   3     1147.84     1132.29     34.06 o
   0   3   3      449.96      398.57     23.18 o
   1   3   3      251.84      219.25     17.91 o
   2   3   3      134.87      134.64     15.79 o
   3   3   3        6.43       22.11     15.54 o
   4   3   3        6.19       31.60     17.69 o
   5   3   3       33.01       41.92     19.43 o
   6   3   3        1.65       17.15     14.59 o
  -9   4   3       34.26       26.05     15.37 o
  -8   4   3        3.54       14.27     17.21 o
  -7   4   3      108.36       98.31     16.19 o
  -6   4   3      106.86      111.25     19.00 o
  -5   4   3      226.20      230.63     19.88 o
  -4   4   3      512.70      484.83     21.04 o
  -3   4   3      181.83      174.54     29.43 o
  -2   4   3     1642.74     1710.70     57.57 o
  -1   4   3       40.76       32.92     28.25 o
   0   4   3      120.31      116.29     27.65 o
   1   4   3      219.54      237.45     17.65 o
   2   4   3      362.68      342.84     17.15 o
   3   4   3      320.28      315.80     16.87 o
   4   4   3       34.81       53.69     16.97 o
   5   4   3        2.18        6.31     17.34 o
   6   4   3        1.34       26.44     16.24 o
  -9   5   3        9.16       38.58     15.96 o
  -8   5   3        0.04        9.89     15.92 o
  -7   5   3       21.87       40.67     16.85 o
  -6   5   3      314.91      277.73     19.61 o
  -5   5   3       26.83       72.76     19.17 o
  -4   5   3     1439.63     1337.24     48.22 o
  -3   5   3      214.19      232.97     32.77 o
  -2   5   3     2680.65     2621.61     63.80 o
  -1   5   3      386.23      387.74     29.25 o
   0   5   3      567.96      571.38     42.01 o
   1   5   3       57.00       71.21     19.06 o
   2   5   3        0.51       10.50     17.34 o
   3   5   3        0.04        4.84     16.67 o
   4   5   3      296.03      308.28     17.61 o
   5   5   3       25.04       39.41     19.75 o
   6   5   3       13.99       44.57     17.01 o
  -9   6   3        4.50       10.09     16.93 o
  -8   6   3        0.14       31.78     17.01 o
  -7   6   3        1.63      -14.07     20.49 o
  -6   6   3        3.49       20.69     18.93 o
  -5   6   3      111.65      150.87     19.88 o
  -4   6   3     1079.24     1067.58     31.57 o
  -3   6   3     1241.32     1264.66     55.54 o
  -2   6   3      357.59      379.28     51.81 o
  -1   6   3      730.70      614.99     54.63 o
   0   6   3      346.23      305.23     22.62 o
   1   6   3       61.06       41.22     17.75 o
   2   6   3        5.46       30.16     16.03 o
   3   6   3       71.62       76.81     15.20 o
   4   6   3        0.49       -6.27     17.56 o
   5   6   3        0.00       18.22     23.31 o
   6   6   3        3.77       39.08     16.45 o
  -9   7   3        7.97       22.22     17.32 o
  -8   7   3       24.65       24.69     19.32 o
  -7   7   3       16.87       38.63     17.74 o
  -6   7   3       52.84       74.82     19.36 o
  -5   7   3      605.23      633.15     20.26 o
  -4   7   3      129.24      146.54     23.53 o
  -3   7   3      621.86      698.83     42.19 o
  -2   7   3     1842.05     1912.67     63.22 o
  -1   7   3      225.37      219.30     41.87 o
   0   7   3       84.80      141.77     25.71 o
   1   7   3     1570.91     1603.03     39.71 o
   2   7   3     1511.44     1472.38     35.17 o
   3   7   3      139.90      155.91     15.95 o
   4   7   3       31.40        1.28     15.45 o
   5   7   3       14.22       11.34     14.45 o
   6   7   3       98.07       91.45     18.31 o
  -9   8   3        5.93       14.52     18.06 o
  -8   8   3        1.93       12.30     18.81 o
  -7   8   3      176.42      150.59     16.39 o
  -6   8   3      162.92      123.87     20.70 o
  -5   8   3       62.06       86.55     20.56 o
  -4   8   3      115.42      103.11     21.86 o
  -3   8   3     1282.59     1293.21     86.72 o
  -2   8   3        0.51        4.96     41.22 o
  -1   8   3     1772.70     1784.74     71.69 o
   0   8   3      686.71      661.97     31.63 o
   1   8   3      490.24      501.69     19.81 o
   2   8   3      344.95      366.75     19.35 o
   3   8   3       30.72       37.94     17.15 o
   4   8   3       37.90       58.71     14.44 o
   5   8   3        1.76       19.47     16.56 o
   6   8   3        9.11       26.16     15.19 o
  -9   9   3       10.71        8.72     18.64 o
  -8   9   3       30.44       32.37     18.34 o
  -7   9   3       36.29       47.12     20.84 o
  -6   9   3       37.25       33.35     20.23 o
  -5   9   3      474.30      508.42     25.23 o
  -4   9   3     1840.40     1794.31    103.57 o
  -3   9   3      498.87      423.54     45.51 o
  -2   9   3     2378.33     2364.28    113.37 o
  -1   9   3      592.20      611.84     33.56 o
   0   9   3      785.12      777.76     28.11 o
   1   9   3       14.32       23.88     17.77 o
   2   9   3      200.95      210.15     19.26 o
   3   9   3       30.00       42.49     17.37 o
   4   9   3      319.92      268.66     15.54 o
   5   9   3       10.85       22.76     16.49 o
   6   9   3        0.35       47.16     16.14 o
  -8  10   3       26.29        7.11     22.83 o
  -7  10   3      107.16      112.78     24.61 o
  -6  10   3      697.92      660.38     27.15 o
  -5  10   3      141.95      180.97     23.66 o
  -4  10   3      804.93      816.17     54.22 o
  -3  10   3      761.63      746.01     97.71 o
  -2  10   3      112.96      126.60     39.02 o
  -1  10   3       78.98       89.21     30.84 o
   0  10   3      211.79      214.53     26.74 o
   1  10   3     1015.07     1014.90     38.96 o
   2  10   3      788.09      794.25     23.18 o
   3  10   3      567.59      514.25     23.57 o
   4  10   3       86.85       77.19     15.76 o
   5  10   3       23.02       30.98     17.56 o
   6  10   3       13.99       47.34     18.07 o
  -8  11   3        0.54       19.81     19.69 o
  -7  11   3       31.16       46.59     22.37 o
  -6  11   3      474.85      479.85     28.57 o
  -5  11   3       18.78       19.39     24.01 o
  -4  11   3      288.95      298.51     32.60 o
  -3  11   3     1902.43     1811.51    188.03 o
  -2  11   3     9624.88     9402.61    230.60 o
  -1  11   3     2599.62     2521.95     74.65 o
   0  11   3     1101.36      981.69     55.12 o
   1  11   3     2098.30     1997.77    195.10 o
   2  11   3      175.65      184.57     16.36 o
   3  11   3        0.01       30.45     18.18 o
   4  11   3       18.83       62.46     17.16 o
   5  11   3      143.18      123.96     18.13 o
   6  11   3       24.18       17.72     19.28 o
  -8  12   3       88.48       78.55     25.21 o
  -7  12   3       44.63       57.40     24.86 o
  -6  12   3        0.06        4.06     24.04 o
  -5  12   3      181.73      173.08     22.28 o
  -4  12   3      506.88      550.13     45.24 o
  -3  12   3     2119.47     2270.48    348.22 o
  -2  12   3       11.76       40.11     40.64 o
  -1  12   3      383.15      389.02     34.77 o
   0  12   3      955.24      975.63    133.73 o
   1  12   3      176.84      174.76     20.55 o
   2  12   3      132.86      122.10     17.07 o
   3  12   3      703.86      704.45     32.91 o
   4  12   3      165.72      167.16     16.47 o
   5  12   3        0.31        3.76     21.54 o
   6  12   3        5.53        8.82     19.00 o
  -8  13   3       10.29       -0.42     25.21 o
  -7  13   3       20.58       23.46     22.91 o
  -6  13   3       15.11       55.57     25.72 o
  -5  13   3        4.10       29.33     22.50 o
  -4  13   3       81.22       88.59     26.66 o
  -3  13   3      907.04      921.45     93.38 o
  -2  13   3     1285.45     1189.69     47.43 o
  -1  13   3      437.81      426.29     40.96 o
   0  13   3       16.09       38.52     24.87 o
   1  13   3       44.53       82.67     21.87 o
   2  13   3       21.91       10.77     18.12 o
   3  13   3       16.68       38.02     16.69 o
   4  13   3        5.92       37.62     15.53 o
   5  13   3        6.05       18.62     17.32 o
  -8  14   3       43.71       48.57     22.01 o
  -7  14   3       36.33       25.61     24.87 o
  -6  14   3       58.50       54.69     25.86 o
  -5  14   3        6.74       35.49     27.30 o
  -4  14   3       17.58       71.56     29.73 o
  -3  14   3      117.20      140.48     63.61 o
  -2  14   3     1590.72     1440.05    110.64 o
  -1  14   3       44.24       67.45     33.30 o
   0  14   3       92.02      122.38     28.39 o
   1  14   3      189.49      197.06     23.96 o
   2  14   3      117.64       99.77     22.49 o
   3  14   3      225.21      222.12     19.25 o
   4  14   3        0.07       12.45     16.54 o
   5  14   3       14.48       19.89     17.36 o
  -8  15   3        3.54       21.07     22.81 o
  -7  15   3        0.05       13.27     22.99 o
  -6  15   3      158.54      145.24     23.43 o
  -5  15   3       75.97       85.97     25.24 o
  -4  15   3      200.16      218.80     33.32 o
  -3  15   3      208.10      262.62     45.57 o
  -2  15   3       27.43       46.17     42.67 o
  -1  15   3      300.76      264.48     39.81 o
   0  15   3     1175.46     1268.02     74.53 o
   1  15   3      171.80      169.55     26.81 o
   2  15   3      388.88      398.99     20.58 o
   3  15   3       15.81       46.76     20.43 o
   4  15   3       10.18        7.03     16.12 o
   5  15   3        0.12       14.44     21.84 o
  -8  16   3       11.95       19.79     23.15 o
  -7  16   3        8.97       20.96     26.47 o
  -6  16   3       18.66       48.25     27.47 o
  -5  16   3       64.70       33.91     22.73 o
  -4  16   3       50.56       76.38     24.82 o
  -3  16   3      219.20      265.42     37.92 o
  -2  16   3      486.19      464.05     38.34 o
  -1  16   3      447.86      417.86     41.18 o
   0  16   3      397.30      460.04     34.53 o
   1  16   3       12.11       31.63     24.37 o
   2  16   3      705.73      678.64     48.66 o
   3  16   3       20.27       32.79     17.29 o
   4  16   3        1.11        1.10     22.32 o
   5  16   3        9.78       41.86     20.34 o
  -8  17   3        5.33       34.91     22.31 o
  -7  17   3       29.67       51.80     25.57 o
  -6  17   3        0.70       46.81     27.20 o
  -5  17   3       17.17        4.33     22.59 o
  -4  17   3       34.84       35.06     33.22 o
  -3  17   3        3.23        7.53     33.95 o
  -2  17   3        3.77       -8.82     47.74 o
  -1  17   3      217.22      205.34     39.15 o
   0  17   3      349.77      303.75     35.26 o
   1  17   3      197.23      208.33     28.15 o
   2  17   3       12.32       34.38     24.41 o
   3  17   3        0.55       -4.23     20.89 o
   4  17   3       39.29       30.76     19.00 o
   5  17   3        8.48      -13.25     20.00 o
  -7  18   3        0.53      -26.37     28.75 o
  -6  18   3      132.75      148.92     27.89 o
  -5  18   3        5.44       69.29     26.38 o
  -4  18   3       86.95       91.22     27.26 o
  -3  18   3       11.76       31.69     35.13 o
  -2  18   3     1363.78     1400.16     97.64 o
  -1  18   3        0.06      -21.33     43.64 o
   0  18   3       83.88       72.07     27.65 o
   1  18   3      266.91      286.07     26.06 o
   2  18   3      124.01      159.87     22.98 o
   3  18   3        1.08       10.14     18.07 o
   4  18   3       61.54       69.74     19.04 o
   5  18   3        1.57       22.09     18.18 o
  -7  19   3        1.29      -29.39     33.85 o
  -6  19   3       31.03       43.71     32.18 o
  -5  19   3       10.36       29.11     23.65 o
  -4  19   3        6.75       16.89     28.70 o
  -3  19   3       89.45      115.49     34.32 o
  -2  19   3      484.14      504.57     54.85 o
  -1  19   3       55.74       69.94     38.05 o
   0  19   3     2185.37     2144.97     99.44 o
   1  19   3        2.22       43.60     28.15 o
   2  19   3        2.18       26.98     20.54 o
   3  19   3        1.98        1.41     16.83 o
   4  19   3       67.37       62.16     22.92 o
   5  19   3        6.93       14.36     21.87 o
  -7  20   3        0.85        6.56     23.35 o
  -6  20   3        2.27       45.95     32.16 o
  -5  20   3        4.76      -13.13     24.49 o
  -4  20   3        3.08      -53.14     27.14 o
  -3  20   3        0.70       32.73     45.93 o
  -2  20   3      633.38      795.41    100.20 o
  -1  20   3        8.95       -2.79     37.70 o
   0  20   3       97.50      105.71     26.52 o
   1  20   3      438.45      434.70     29.04 o
   2  20   3       60.60       90.54     20.85 o
   3  20   3       48.93       76.07     21.04 o
   4  20   3        0.02       -8.33     16.59 o
  -7  21   3        1.67       50.55     30.40 o
  -6  21   3        1.57      -12.75     33.34 o
  -5  21   3       40.19       34.54     24.69 o
  -4  21   3        5.01        7.62     30.77 o
  -3  21   3       14.99       84.78     42.65 o
  -2  21   3       20.73       29.03     34.27 o
  -1  21   3      644.86      603.55     34.54 o
   0  21   3      172.78      158.72     27.46 o
   1  21   3       25.52       49.18     26.39 o
   2  21   3      158.66      171.74     24.02 o
   3  21   3       23.43       28.64     23.62 o
   4  21   3        0.94       17.05     19.40 o
  -7  22   3       20.58       12.86     24.69 o
  -6  22   3       31.90       22.91     28.04 o
  -5  22   3        5.39       34.39     25.01 o
  -4  22   3        6.93       19.23     35.47 o
  -3  22   3      102.54      105.55     41.84 o
  -2  22   3     1094.24     1119.38    172.32 o
  -1  22   3      443.23      496.40     43.82 o
   0  22   3      327.59      305.19     26.57 o
   1  22   3      351.32      351.28     26.86 o
   2  22   3      110.98      125.31     37.01 o
   3  22   3       84.42       60.33     19.37 o
   4  22   3        0.81       21.03     24.74 o
  -6  23   3       37.71       86.68     29.11 o
  -5  23   3       43.55       61.76     26.16 o
  -4  23   3       49.48       80.48     31.00 o
  -3  23   3      228.44      286.72     71.02 o
  -2  23   3      643.98      620.13     58.98 o
  -1  23   3      966.30      957.10    111.17 o
   0  23   3      629.96      584.21     26.84 o
   1  23   3        8.22       60.57     30.53 o
   2  23   3        8.84       50.38     24.31 o
   3  23   3        6.86       -6.48     21.98 o
   4  23   3       51.08       68.65     22.84 o
  -6  24   3       69.24       31.58     30.54 o
  -5  24   3      157.35      200.88     35.27 o
  -4  24   3       19.13       25.52     33.91 o
  -3  24   3       13.10       29.94     37.83 o
  -2  24   3      187.53      139.32     33.83 o
  -1  24   3       64.80       97.36     32.50 o
   0  24   3       89.92       63.10     25.62 o
   1  24   3      175.23      184.18     26.79 o
   2  24   3       77.44       75.86     21.20 o
   3  24   3      162.63      148.48     21.21 o
  -6  25   3        1.76       13.64     29.68 o
  -5  25   3       41.73       14.81     27.49 o
  -4  25   3      320.77      381.51     31.49 o
  -3  25   3      180.30      200.19     40.42 o
  -2  25   3       22.58       44.44     40.23 o
  -1  25   3      108.38       99.85     40.19 o
   0  25   3       58.85       51.23     24.88 o
   1  25   3       49.11       59.73     26.49 o
   2  25   3       26.43       38.83     22.08 o
   3  25   3        0.05       38.27     22.59 o
  -6  26   3       12.57       25.75     27.63 o
  -5  26   3       34.85       74.22     27.70 o
  -4  26   3        0.13       35.09     31.50 o
  -3  26   3       29.15       36.66     37.70 o
  -2  26   3      244.02      212.82     36.18 o
  -1  26   3        9.94       64.65     41.38 o
   0  26   3        9.08       -2.08     26.52 o
   1  26   3       17.99       -3.90     26.25 o
   2  26   3       76.85       28.08     18.00 o
   3  26   3       15.33       32.34     20.17 o
  -5  27   3       27.25       27.92     31.85 o
  -4  27   3       94.53       16.35     27.71 o
  -3  27   3        0.83       46.10     37.21 o
  -2  27   3        2.94       54.97     31.34 o
  -1  27   3       89.71       33.28     30.23 o
   0  27   3        4.14        6.59     25.12 o
   1  27   3       22.06       25.96     24.14 o
   2  27   3        0.01        0.01     21.76 o
  -5  28   3        0.95       25.06     29.84 o
  -4  28   3       11.53        5.34     28.59 o
  -3  28   3       96.36      128.33     39.96 o
  -2  28   3       77.63       77.09     43.15 o
  -1  28   3        6.06       64.60     33.45 o
   0  28   3       31.49       37.42     31.11 o
   1  28   3        4.41       -3.57     24.48 o
   2  28   3       47.61       67.04     21.65 o
  -4  29   3       18.76       39.96     26.95 o
  -3  29   3        0.00      -11.91     28.79 o
  -2  29   3        0.85       35.14     33.37 o
  -1  29   3       20.18       -1.22     30.68 o
   0  29   3        0.23       28.44     28.56 o
   1  29   3        3.94        5.96     31.03 o
   2  29   3       42.14       49.75     57.14 o
  -4  30   3       36.07       20.98     38.58 o
  -3  30   3       24.39       46.06     28.74 o
  -2  30   3       10.95      -18.04     29.66 o
  -1  30   3       22.33       12.07     31.79 o
   0  30   3       31.70       23.10     27.88 o
   1  30   3       13.58       14.01     23.47 o
  -3  31   3        8.73        2.93     30.61 o
  -2  31   3      110.95       59.52     35.02 o
  -1  31   3       65.89       58.69     38.50 o
   0  31   3        0.43       23.27     27.81 o
  -9   0   4        0.80       21.04     21.39 o
  -8   0   4       81.95      113.97     21.51 o
  -7   0   4      137.61      144.42     26.08 o
  -6   0   4       35.53       76.12     26.78 o
  -5   0   4       12.25        9.72     28.57 o
  -4   0   4       19.84       32.81     31.64 o
  -3   0   4      302.31      340.38     55.53 o
  -2   0   4       38.69       56.73     53.05 o
  -1   0   4     1705.96     1755.98     46.00 o
   0   0   4     2394.22     2314.15     76.47 o
   1   0   4        3.30       19.24     24.89 o
   2   0   4      497.35      504.05     26.97 o
   3   0   4      351.19      370.09     27.39 o
   4   0   4        5.68       45.73     23.28 o
   5   0   4        0.38       15.64     25.36 o
   6   0   4        1.28       -6.57     21.89 o
  -9   1   4        0.00       23.23     14.76 o
  -8   1   4        0.37       32.01     16.76 o
  -7   1   4        1.67       12.63     20.10 o
  -6   1   4      125.80      105.31     19.36 o
  -5   1   4      328.07      311.04     18.55 o
  -4   1   4       12.31       19.07     21.87 o
  -3   1   4       83.84      118.98     38.24 o
  -2   1   4        9.71        9.18     41.35 o
  -1   1   4     2373.32     2185.56     42.10 o
   0   1   4        0.14       20.75     17.23 o
   1   1   4      123.21       94.99     16.59 o
   2   1   4     1167.30     1119.24     56.99 o
   3   1   4       23.31       49.42     17.83 o
   4   1   4       47.17       39.94     16.81 o
   5   1   4        0.50       40.17     17.99 o
   6   1   4        8.59       35.98     21.27 o
  -9   2   4        0.12       22.91     15.45 o
  -8   2   4       19.35        8.97     20.34 o
  -7   2   4      109.46       90.97     29.18 o
  -6   2   4      109.47      109.05     18.23 o
  -5   2   4      511.97      529.95     20.86 o
  -4   2   4      698.75      671.55     26.90 o
  -3   2   4      118.17      123.34     38.40 o
  -2   2   4     1520.93     1537.79     43.46 o
  -1   2   4       34.85       34.72     24.37 o
   0   2   4       21.95       35.65     16.22 o
   1   2   4      575.90      590.37     30.93 o
   2   2   4      518.65      502.50     19.20 o
   3   2   4      295.26      289.67     18.34 o
   4   2   4       16.72       46.45     16.52 o
   5   2   4        5.57       28.46     18.25 o
   6   2   4        1.06       -1.87     18.34 o
  -9   3   4        1.32       22.33     17.83 o
  -8   3   4        6.17       24.92     17.49 o
  -7   3   4       10.80       27.25     17.57 o
  -6   3   4      187.25      190.18     20.80 o
  -5   3   4     2027.11     2026.42     71.93 o
  -4   3   4     1561.17     1559.66     46.25 o
  -3   3   4      310.43      359.94     53.34 o
  -2   3   4        0.10       -3.26     37.14 o
  -1   3   4       62.25       55.18     23.08 o
   0   3   4      104.42      125.54     17.52 o
   1   3   4      705.25      611.40     23.85 o
   2   3   4       78.36      105.07     18.75 o
   3   3   4      103.29      144.20     15.86 o
   4   3   4      180.98      178.86     15.69 o
   5   3   4       31.37       47.55     15.90 o
   6   3   4        4.97       20.83     18.68 o
  -9   4   4        7.88       14.52     17.79 o
  -8   4   4       49.92       30.57     18.28 o
  -7   4   4      146.17      135.36     17.27 o
  -6   4   4       16.56       30.47     18.94 o
  -5   4   4       31.13       32.40     19.73 o
  -4   4   4      371.96      334.37     27.46 o
  -3   4   4     2634.49     2530.76     50.23 o
  -2   4   4     1268.34     1192.21     42.47 o
  -1   4   4     4785.32     4738.84     84.29 o
   0   4   4     4394.64     4017.87    125.24 o
   1   4   4       11.75       -2.97     16.62 o
   2   4   4      136.36      138.91     20.29 o
   3   4   4      929.05      909.22     24.05 o
   4   4   4       13.02       24.27     16.71 o
   5   4   4       65.53       54.79     20.05 o
  -9   5   4        0.10       21.24     16.13 o
  -8   5   4        0.36       14.61     18.10 o
  -7   5   4      125.52      153.18     18.79 o
  -6   5   4      875.52      845.01     38.94 o
  -5   5   4      498.72      469.45     24.70 o
  -4   5   4       23.23       35.13     27.03 o
  -3   5   4     5725.16     5541.36    128.36 o
  -2   5   4     7229.33     7303.35     97.85 o
  -1   5   4      149.65      146.24     23.38 o
   0   5   4     1149.85     1107.07     43.53 o
   1   5   4      195.83      235.10     17.17 o
   2   5   4       51.66       58.57     17.12 o
   3   5   4      286.41      261.68     17.46 o
   4   5   4      198.57      220.43     22.20 o
   5   5   4       92.42       71.97     17.85 o
  -9   6   4        8.27       42.62     18.68 o
  -8   6   4       38.54       39.67     15.76 o
  -7   6   4       10.60       28.22     19.80 o
  -6   6   4       13.91       29.66     20.89 o
  -5   6   4       86.51       91.22     21.15 o
  -4   6   4      104.89       84.70     27.90 o
  -3   6   4        2.75       25.72     38.51 o
  -2   6   4       18.89       53.07     32.67 o
  -1   6   4     2629.06     2504.61     54.01 o
   0   6   4     1280.71     1190.57     86.23 o
   1   6   4     1079.71     1028.07     27.30 o
   2   6   4       36.90       29.82     16.21 o
   3   6   4      150.66      136.62     15.52 o
   4   6   4       57.89       49.35     15.13 o
   5   6   4       13.91       11.77     18.27 o
  -9   7   4       19.86       10.72     20.45 o
  -8   7   4        0.00       11.41     19.99 o
  -7   7   4       10.41        7.75     19.71 o
  -6   7   4      192.84      198.01     19.22 o
  -5   7   4      177.26      190.58     23.29 o
  -4   7   4       31.94       22.06     25.09 o
  -3   7   4        0.01       -7.38     38.89 o
  -2   7   4     1554.25     1660.63     52.85 o
  -1   7   4    10830.01    10464.39   1038.30 o
   0   7   4      305.33      280.52     20.38 o
   1   7   4      215.87      220.53     21.11 o
   2   7   4        0.72       10.56     16.25 o
   3   7   4       54.81       65.82     17.14 o
   4   7   4       26.02       15.96     14.50 o
   5   7   4       12.56       16.54     16.48 o
  -9   8   4        0.26        9.20     23.32 o
  -8   8   4        1.13        3.28     21.08 o
  -7   8   4        0.33        3.01     22.54 o
  -6   8   4        0.43       14.76     21.84 o
  -5   8   4       63.02       36.24     23.11 o
  -4   8   4     1272.46     1312.62     74.58 o
  -3   8   4      863.39      859.38     46.20 o
  -2   8   4      544.73      575.92     37.72 o
  -1   8   4     1028.12     1121.89     35.95 o
   0   8   4     3018.55     3071.30     56.27 o
   1   8   4      263.34      272.61     19.66 o
   2   8   4       36.35       61.81     19.30 o
   3   8   4       54.89       51.74     17.90 o
   4   8   4        1.66       24.14     16.37 o
   5   8   4       25.03       51.74     17.05 o
  -9   9   4        0.20       22.04     18.83 o
  -8   9   4       11.15       -0.67     21.45 o
  -7   9   4        4.52      -10.70     21.15 o
  -6   9   4      954.15      957.30     50.79 o
  -5   9   4      600.53      644.27     27.01 o
  -4   9   4       39.50       35.20     29.97 o
  -3   9   4       13.06        4.80     41.33 o
  -2   9   4     1602.06     1728.68     59.70 o
  -1   9   4       38.15       45.14     30.36 o
   0   9   4      480.77      513.33     20.59 o
   1   9   4      887.31      929.12     25.36 o
   2   9   4      449.18      423.58     21.66 o
   3   9   4        0.01       16.07     19.28 o
   4   9   4        6.64       21.46     26.90 o
   5   9   4       56.33       44.80     15.51 o
  -9  10   4       13.33        7.25     23.33 o
  -8  10   4        2.61       30.89     24.67 o
  -7  10   4      252.26      219.32     25.60 o
  -6  10   4       62.95      100.36     24.57 o
  -5  10   4      334.69      369.94     27.41 o
  -4  10   4       59.48        4.94     36.22 o
  -3  10   4        6.02       41.21     42.73 o
  -2  10   4      749.41      721.17     42.50 o
  -1  10   4     2544.11     2737.76    193.38 o
   0  10   4      885.44      894.10     31.75 o
   1  10   4      307.20      298.37     21.35 o
   2  10   4        0.09       23.00     19.16 o
   3  10   4        4.18       22.15     17.49 o
   4  10   4        0.13      -14.65     14.35 o
   5  10   4        9.90       39.92     18.75 o
  -9  11   4        6.33       37.74     23.80 o
  -8  11   4        0.20       10.91     21.78 o
  -7  11   4       98.28       82.38     20.53 o
  -6  11   4      105.76      105.03     24.76 o
  -5  11   4       34.70       24.55     26.13 o
  -4  11   4       61.63       68.83     33.55 o
  -3  11   4      658.43      621.77     52.68 o
  -2  11   4        0.14        8.79     35.86 o
  -1  11   4        3.10        7.42     29.56 o
   0  11   4      270.83      278.86     25.88 o
   1  11   4       26.43       42.38     21.43 o
   2  11   4       34.89        8.34     18.66 o
   3  11   4       76.26       95.52     15.27 o
   4  11   4      154.32      160.84     16.96 o
   5  11   4        7.35        9.90     15.44 o
  -9  12   4       16.77       28.40     22.46 o
  -8  12   4        6.99       36.96     24.79 o
  -7  12   4       68.32       58.31     27.49 o
  -6  12   4       35.51       57.77     23.24 o
  -5  12   4        2.74       15.82     26.52 o
  -4  12   4       96.35      132.39     36.90 o
  -3  12   4       82.57       65.45     41.53 o
  -2  12   4      427.33      482.08     32.80 o
  -1  12   4      249.83      313.46     28.02 o
   0  12   4       36.44       60.97     22.57 o
   1  12   4        6.98       16.06     22.79 o
   2  12   4       80.83      101.36     21.87 o
   3  12   4        2.82       15.50     21.22 o
   4  12   4       43.07       59.65     15.94 o
   5  12   4        0.01       -2.84     17.46 o
  -9  13   4       12.75        1.12     27.60 o
  -8  13   4        0.59       33.48     21.49 o
  -7  13   4       23.91       13.59     24.27 o
  -6  13   4       96.91      126.98     22.02 o
  -5  13   4        1.08       -4.48     25.04 o
  -4  13   4       61.13       89.13     34.77 o
  -3  13   4      262.87      282.39     37.25 o
  -2  13   4      821.43      831.05     32.93 o
  -1  13   4      370.76      398.55     26.07 o
   0  13   4      522.32      514.01     25.28 o
   1  13   4       11.35        4.52     20.05 o
   2  13   4      133.71      110.76     24.47 o
   3  13   4       45.08       51.53     14.97 o
   4  13   4        0.09       15.89     17.60 o
   5  13   4        6.11       26.61     20.66 o
  -8  14   4      116.07       71.02     23.65 o
  -7  14   4       17.66       60.02     24.84 o
  -6  14   4       92.25      136.99     25.50 o
  -5  14   4       14.51       10.44     22.21 o
  -4  14   4        0.17      -22.95     42.93 o
  -3  14   4        3.10       37.60     39.43 o
  -2  14   4      331.11      351.27     32.88 o
  -1  14   4      116.54      127.74     23.41 o
   0  14   4       52.20       86.41     23.31 o
   1  14   4       93.69      120.36     19.38 o
   2  14   4       42.83       39.90     19.40 o
   3  14   4       58.57       38.44     18.07 o
   4  14   4        0.54       21.98     16.49 o
   5  14   4        9.13       -4.93     17.49 o
  -8  15   4       42.00       13.52     26.98 o
  -7  15   4        0.18      -28.03     28.17 o
  -6  15   4      132.24      164.13     24.24 o
  -5  15   4       44.30       34.37     24.66 o
  -4  15   4      360.76      285.67     95.95 o
  -3  15   4      160.15      150.14     38.38 o
  -2  15   4        3.98       46.35     32.09 o
  -1  15   4       83.10       96.21     24.98 o
   0  15   4       20.60       30.06     26.87 o
   1  15   4        1.05       48.75     26.74 o
   2  15   4      164.09      210.28     32.91 o
   3  15   4      373.80      384.26     20.75 o
   4  15   4       11.06       30.12     16.43 o
   5  15   4        1.55       -9.43     18.84 o
  -8  16   4        9.42       48.16     25.74 o
  -7  16   4        8.18       18.57     31.48 o
  -6  16   4      314.53      320.52     37.38 o
  -5  16   4      289.07      375.90     46.58 o
  -4  16   4      495.08      453.34     54.38 o
  -3  16   4      557.06      567.58     41.33 o
  -2  16   4     1226.78     1107.04     65.41 o
  -1  16   4      753.49      765.31     28.43 o
   0  16   4       79.17       75.84     24.36 o
   1  16   4      774.10      782.78     28.74 o
   2  16   4        8.64       40.09     20.63 o
   3  16   4        0.71        2.53     16.61 o
   4  16   4       34.11       16.17     18.03 o
  -8  17   4        0.28       24.61     32.41 o
  -7  17   4        1.72       -4.04     27.25 o
  -6  17   4       24.95       62.85     40.24 o
  -5  17   4      330.73      336.09     26.29 o
  -4  17   4     4019.53     4294.63    790.41 o
  -3  17   4      771.94      807.10     45.19 o
  -2  17   4      307.48      267.00     30.45 o
  -1  17   4       80.17       70.41     27.06 o
   0  17   4       59.77       52.88     22.16 o
   1  17   4      839.55      821.58     31.55 o
   2  17   4       21.78       14.52     19.36 o
   3  17   4       15.08       33.03     18.75 o
   4  17   4      146.55      134.25     18.16 o
  -8  18   4        5.31        1.08     28.42 o
  -7  18   4       36.16       12.57     26.83 o
  -6  18   4       35.72       71.94     22.77 o
  -5  18   4        0.11       11.79     28.11 o
  -4  18   4      231.14      266.46     87.65 o
  -3  18   4       23.33        4.80     32.44 o
  -2  18   4     3841.46     3570.34    136.99 o
  -1  18   4     2639.37     2331.29    114.57 o
   0  18   4      351.87      366.86     21.42 o
   1  18   4        7.79       29.86     23.82 o
   2  18   4      621.83      654.42     22.73 o
   3  18   4       59.34       60.36     17.16 o
   4  18   4        3.95       -0.84     18.74 o
  -8  19   4        4.08       46.45     25.95 o
  -7  19   4       23.46        4.18     24.43 o
  -6  19   4       10.65       51.75     26.25 o
  -5  19   4       30.86       31.07     21.73 o
  -4  19   4      147.50      236.27     54.15 o
  -3  19   4      685.20      735.42     48.10 o
  -2  19   4      688.32      673.40     36.21 o
  -1  19   4        0.21       46.04     28.29 o
   0  19   4       22.74       15.91     26.61 o
   1  19   4        0.29       22.30     18.68 o
   2  19   4      199.33      230.27     23.48 o
   3  19   4       69.70       74.93     20.75 o
   4  19   4       83.68       62.55     18.39 o
  -7  20   4        5.70       26.14     28.60 o
  -6  20   4       18.45       22.41     24.13 o
  -5  20   4        3.77       13.46     27.23 o
  -4  20   4       36.70       11.21     35.77 o
  -3  20   4        0.04       91.03     38.14 o
  -2  20   4      190.53      193.95     28.69 o
  -1  20   4       16.65       39.99     22.01 o
   0  20   4      897.77      903.27     26.44 o
   1  20   4      366.65      364.72     46.74 o
   2  20   4        2.09       -7.17     19.85 o
   3  20   4       24.66        2.87     21.54 o
   4  20   4        0.21       22.60     20.66 o
  -7  21   4        4.17       53.68     25.72 o
  -6  21   4       96.30      102.26     41.28 o
  -5  21   4        0.22       50.10     36.74 o
  -4  21   4      899.74      924.64    196.82 o
  -3  21   4        2.53       25.48     34.64 o
  -2  21   4       17.30       45.23     32.69 o
  -1  21   4       75.70       90.80     25.26 o
   0  21   4        9.37       33.60     23.57 o
   1  21   4       23.48       39.01     20.58 o
   2  21   4      255.32      253.12     23.07 o
   3  21   4       23.39       48.34     21.57 o
   4  21   4        0.86       12.95     20.83 o
  -7  22   4       13.24       79.01     29.73 o
  -6  22   4       68.94       57.63     20.98 o
  -5  22   4       34.84       49.87     25.87 o
  -4  22   4       52.87       57.91     34.86 o
  -3  22   4        3.62        4.59     30.16 o
  -2  22   4       19.17       77.46     29.32 o
  -1  22   4       54.07       54.71     26.63 o
   0  22   4        6.46       41.41     20.23 o
   1  22   4       27.44       42.67     20.88 o
   2  22   4       13.01       23.54     21.69 o
   3  22   4        2.03        6.09     19.38 o
  -7  23   4        0.82       57.74     27.06 o
  -6  23   4       10.89       30.62     25.13 o
  -5  23   4       16.20       -3.17     35.67 o
  -4  23   4        6.38      -29.60     77.66 o
  -3  23   4       24.78       71.41     30.71 o
  -2  23   4        9.65      -11.67     31.44 o
  -1  23   4      469.73      406.94     26.13 o
   0  23   4        4.28        8.63     19.71 o
   1  23   4       14.37        6.08     23.94 o
   2  23   4       41.25       73.22     22.81 o
   3  23   4        0.05       18.75     17.87 o
  -6  24   4       90.59       78.48     25.61 o
  -5  24   4       29.93       70.38     27.53 o
  -4  24   4       84.23      202.55     48.63 o
  -3  24   4      211.76      183.07     28.54 o
  -2  24   4        4.73        9.31     26.21 o
  -1  24   4        3.24       14.88     24.50 o
   0  24   4        6.44        5.17     20.18 o
   1  24   4        0.17       18.79     18.69 o
   2  24   4        0.34       38.85     20.29 o
   3  24   4        8.07       15.17     21.62 o
  -6  25   4      125.04      132.68     28.32 o
  -5  25   4       99.74      111.88     31.32 o
  -4  25   4       49.69       71.50     46.30 o
  -3  25   4       39.31       14.25     27.00 o
  -2  25   4        5.78       29.56     31.32 o
  -1  25   4        1.02       -3.41     22.56 o
   0  25   4        0.73       18.79     21.03 o
   1  25   4      220.84      238.86     22.09 o
   2  25   4       14.57        1.52     20.02 o
  -6  26   4        4.50       30.07     31.53 o
  -5  26   4       13.40      -12.38     28.66 o
  -4  26   4      138.76      144.15     47.38 o
  -3  26   4       15.75       39.12     29.41 o
  -2  26   4       18.22       26.87     25.98 o
  -1  26   4      159.11      164.87     20.07 o
   0  26   4        6.82       21.38     21.80 o
   1  26   4       96.15      100.87     20.67 o
   2  26   4       27.33       50.82     19.67 o
  -5  27   4        0.97       29.96     27.76 o
  -4  27   4        3.81       21.73     45.41 o
  -3  27   4       14.48       22.08     33.05 o
  -2  27   4        2.21       10.16     30.99 o
  -1  27   4        7.93       -6.12     27.39 o
   0  27   4       42.63       54.68     21.07 o
   1  27   4        4.95        3.44     19.78 o
   2  27   4        1.14      -16.29     20.16 o
  -5  28   4       11.43       19.92     26.28 o
  -4  28   4        7.23       -4.03     46.09 o
  -3  28   4        1.60       20.56     27.71 o
  -2  28   4        7.55       -3.87     27.16 o
  -1  28   4        2.50        3.12     23.63 o
   0  28   4        0.34       -4.12     19.09 o
   1  28   4       13.26        4.30     18.88 o
  -4  29   4       12.81       66.90     84.17 o
  -3  29   4        8.18       44.37     29.26 o
  -2  29   4        8.81       28.87     31.22 o
  -1  29   4       18.37       38.80     24.35 o
   0  29   4        0.21       17.48     22.14 o
   1  29   4        6.12       41.33     21.51 o
  -4  30   4       38.21       93.11     48.08 o
  -3  30   4      102.57      114.55     35.35 o
  -2  30   4       39.13       30.53     26.48 o
  -1  30   4       79.06       82.80     25.50 o
   0  30   4       69.09       60.82     26.07 o
  -3  31   4       14.56       49.71     35.20 o
  -2  31   4       20.65        9.69     29.54 o
  -1  31   4        9.26        4.22     23.82 o
 -10   1   5        0.05       22.15     17.53 o
  -9   1   5       62.32       62.77     15.44 o
  -8   1   5        0.18        7.94     19.94 o
  -7   1   5        0.60       -1.12     18.53 o
  -6   1   5       60.03       52.97     19.82 o
  -5   1   5       32.32       43.70     21.62 o
  -4   1   5      607.62      541.29     29.64 o
  -3   1   5      272.30      254.38     41.22 o
  -2   1   5       23.01       33.01     23.96 o
  -1   1   5      541.34      534.99     20.50 o
   0   1   5     1327.51     1294.23     36.47 o
   1   1   5     1763.35     1724.11     31.26 o
   2   1   5        3.73       19.03     14.69 o
   3   1   5        2.51       40.73     21.17 o
   4   1   5        8.12        5.71     17.46 o
   5   1   5        1.45        0.50     16.67 o
 -10   2   5        4.01       20.34     21.86 o
  -9   2   5        1.34       46.35     17.07 o
  -8   2   5        0.35        6.82     19.03 o
  -7   2   5      279.28      287.18     24.04 o
  -6   2   5      490.35      545.66     20.57 o
  -5   2   5     1199.03     1098.36     37.21 o
  -4   2   5     1054.50     1050.51     31.11 o
  -3   2   5     1224.18     1096.64     43.62 o
  -2   2   5      890.19      840.31     26.99 o
  -1   2   5     3927.23     3921.06     39.72 o
   0   2   5      225.93      255.12     17.26 o
   1   2   5      510.00      504.05     17.06 o
   2   2   5      373.38      347.06     17.90 o
   3   2   5       38.89       41.12     15.39 o
   4   2   5       43.10       59.26     19.68 o
   5   2   5        1.23        0.36     15.92 o
  -9   3   5       10.43       20.41     19.61 o
  -8   3   5        4.53       30.18     16.89 o
  -7   3   5      113.09       93.86     20.23 o
  -6   3   5       87.99       93.87     22.15 o
  -5   3   5       58.38       73.47     21.94 o
  -4   3   5      285.21      218.89     29.11 o
  -3   3   5     3549.93     3366.74     66.95 o
  -2   3   5       63.17       52.13     25.64 o
  -1   3   5     2540.76     2531.21     32.99 o
   0   3   5     4978.25     4807.56     84.57 o
   1   3   5     2039.05     2023.61     47.75 o
   2   3   5        0.04       33.38     18.20 o
   3   3   5       27.17       46.41     18.64 o
   4   3   5        0.10       -1.92     18.37 o
   5   3   5       15.94       32.43     19.14 o
  -9   4   5        1.84        2.72     21.12 o
  -8   4   5        4.54       27.21     16.13 o
  -7   4   5        4.38        4.13     21.68 o
  -6   4   5        4.81       37.06     22.48 o
  -5   4   5     1588.56     1617.77     51.23 o
  -4   4   5     1557.70     1513.80     42.68 o
  -3   4   5     4189.54     3955.15    117.51 o
  -2   4   5      160.40      133.82     25.52 o
  -1   4   5     1027.51     1055.84     22.43 o
   0   4   5       27.70       21.84     16.86 o
   1   4   5      229.59      269.24     17.75 o
   2   4   5      524.74      533.24     19.93 o
   3   4   5       57.56       74.92     15.20 o
   4   4   5        0.22       14.42     18.09 o
   5   4   5       47.86       52.30     20.23 o
  -9   5   5        8.02       24.06     21.60 o
  -8   5   5       49.95       63.67     20.50 o
  -7   5   5      124.37      118.74     22.70 o
  -6   5   5        1.12       12.30     18.81 o
  -5   5   5      347.92      342.30     25.96 o
  -4   5   5     1134.79     1182.86     39.50 o
  -3   5   5        8.19       44.29     37.28 o
  -2   5   5     1164.68     1222.19     30.12 o
  -1   5   5     1179.36     1210.33     49.94 o
   0   5   5      214.81      214.24     16.30 o
   1   5   5        0.22       19.70     15.99 o
   2   5   5        2.37       13.90     15.66 o
   3   5   5       62.34       47.38     16.48 o
   4   5   5        6.81       29.94     17.92 o
   5   5   5        0.02        0.42     17.03 o
  -9   6   5       29.85       43.62     19.54 o
  -8   6   5      108.05      128.41     21.19 o
  -7   6   5        4.54        5.15     19.22 o
  -6   6   5        4.27       15.43     22.03 o
  -5   6   5      147.47      154.49     28.06 o
  -4   6   5      700.15      750.82     34.98 o
  -3   6   5     2735.46     2767.99     78.93 o
  -2   6   5     1648.88     1709.06     46.33 o
  -1   6   5       25.43       54.41     18.19 o
   0   6   5       31.97       45.81     16.40 o
   1   6   5      195.96      184.67     17.32 o
   2   6   5       47.86       54.95     16.44 o
   3   6   5        1.32       54.48     22.47 o
   4   6   5        4.27       22.10     16.49 o
   5   6   5        0.93       57.81     18.12 o
  -9   7   5        0.73       27.87     21.15 o
  -8   7   5       33.93       48.70     19.80 o
  -7   7   5       25.75       39.65     17.46 o
  -6   7   5        0.04       27.06     24.24 o
  -5   7   5      193.23      184.20     25.61 o
  -4   7   5      742.38      713.77     37.56 o
  -3   7   5      131.25       98.81     32.64 o
  -2   7   5     2217.73     2258.07     58.70 o
  -1   7   5      675.91      695.56     19.60 o
   0   7   5      640.28      676.73     56.36 o
   1   7   5       17.17        5.55     17.42 o
   2   7   5       86.86      114.29     19.36 o
   3   7   5       10.07        1.57     15.42 o
   4   7   5       66.65       50.29     17.67 o
   5   7   5        0.69       23.70     15.38 o
  -9   8   5        5.96        1.78     21.81 o
  -8   8   5        3.36       41.73     19.11 o
  -7   8   5        3.07       25.56     19.13 o
  -6   8   5       27.94       36.01     21.60 o
  -5   8   5        0.69       10.10     25.80 o
  -4   8   5      232.93      217.14     33.24 o
  -3   8   5      435.50      488.20     33.75 o
  -2   8   5     2865.26     3087.41     73.78 o
  -1   8   5        5.60       40.12     19.59 o
   0   8   5     2303.97     2353.30     43.83 o
   1   8   5      188.48      178.96     18.82 o
   2   8   5        0.11       31.10     18.23 o
   3   8   5       62.45       72.58     18.37 o
   4   8   5       57.95       45.42     17.50 o
   5   8   5       10.78       34.04     17.85 o
  -9   9   5        3.82       -4.40     25.82 o
  -8   9   5       11.87       43.54     21.66 o
  -7   9   5       59.93       35.38     20.75 o
  -6   9   5       36.19       35.37     20.78 o
  -5   9   5      262.56      287.12     26.52 o
  -4   9   5       50.80       73.26     34.37 o
  -3   9   5      406.82      450.54     35.52 o
  -2   9   5       93.52      121.70     25.93 o
  -1   9   5      107.82       80.98     23.55 o
   0   9   5      155.23      158.39     21.43 o
   1   9   5      221.90      226.26     21.23 o
   2   9   5     1343.68     1331.65     20.06 o
   3   9   5      165.48      150.86     17.89 o
   4   9   5        6.87      -10.20     16.36 o
   5   9   5       19.55       29.36     24.95 o
  -9  10   5        2.70       10.55     21.87 o
  -8  10   5       81.69       91.37     25.34 o
  -7  10   5        0.27       16.06     22.11 o
  -6  10   5      253.65      240.60     25.52 o
  -5  10   5      101.21       76.23     28.05 o
  -4  10   5     2237.06     2120.01    132.79 o
  -3  10   5       88.58      128.66     43.67 o
  -2  10   5      367.25      358.40     24.50 o
  -1  10   5     1169.84     1185.15     71.71 o
   0  10   5      399.87      410.31     19.86 o
   1  10   5       64.17       78.06     19.11 o
   2  10   5        6.75       37.50     18.79 o
   3  10   5      324.99      302.55     36.39 o
   4  10   5      102.06      111.00     16.17 o
   5  10   5       24.61       34.17     19.78 o
  -9  11   5       32.36       19.31     23.50 o
  -8  11   5        1.57       34.60     22.40 o
  -7  11   5        0.26       38.63     22.74 o
  -6  11   5      423.60      460.79     45.22 o
  -5  11   5      156.62      201.28     40.36 o
  -4  11   5     1154.54     1247.42    111.64 o
  -3  11   5       19.87       74.49     39.38 o
  -2  11   5     1029.74      945.09     64.87 o
  -1  11   5      899.73      863.93     70.41 o
   0  11   5      199.05      186.39     20.97 o
   1  11   5     1639.50     1636.70     43.39 o
   2  11   5       93.40       84.76     19.44 o
   3  11   5       14.24       18.37     18.07 o
   4  11   5        0.49       13.11     16.79 o
  -9  12   5        0.71       16.26     20.75 o
  -8  12   5        7.53       29.97     23.35 o
  -7  12   5       13.31       49.45     34.21 o
  -6  12   5       71.02      108.45     24.30 o
  -5  12   5      371.11      414.66     27.66 o
  -4  12   5     1296.79     1323.91     96.72 o
  -3  12   5      538.87      492.55     37.95 o
  -2  12   5        2.90       -1.56     32.99 o
  -1  12   5      453.78      428.21     30.49 o
   0  12   5      119.77      141.66     22.45 o
   1  12   5        6.24       21.24     16.68 o
   2  12   5       72.10      103.79     18.26 o
   3  12   5      174.20      163.69     17.96 o
   4  12   5        2.95        8.69     16.51 o
  -9  13   5        0.38        6.84     28.79 o
  -8  13   5       15.12       -9.60     24.73 o
  -7  13   5       20.91       10.54     22.26 o
  -6  13   5      161.15      170.91     23.80 o
  -5  13   5      111.43      195.87     31.16 o
  -4  13   5        1.41       52.22     46.96 o
  -3  13   5        0.08       12.51     31.72 o
  -2  13   5      127.68      155.78     27.65 o
  -1  13   5       51.66       42.87     25.85 o
   0  13   5       28.99       31.97     23.41 o
   1  13   5       64.98       90.75     19.54 o
   2  13   5       39.68       51.58     17.28 o
   3  13   5        4.73        1.93     17.99 o
   4  13   5       43.62       62.83     17.84 o
  -9  14   5        9.94        0.19     24.86 o
  -8  14   5      177.61      167.30     28.82 o
  -7  14   5       22.49       60.15     25.45 o
  -6  14   5      207.73      179.64     29.07 o
  -5  14   5       38.53       47.83     26.20 o
  -4  14   5       98.82      136.61     46.79 o
  -3  14   5       24.00       20.86     34.59 o
  -2  14   5       99.95      159.27     35.09 o
  -1  14   5      130.83      169.07     28.55 o
   0  14   5        3.38      -15.63     26.11 o
   1  14   5       98.00      124.36     23.48 o
   2  14   5      180.95      195.41     17.58 o
   3  14   5        1.44        2.41     14.79 o
   4  14   5        8.10       34.90     16.59 o
  -9  15   5        0.06       20.09     27.09 o
  -8  15   5       84.51       65.82     37.66 o
  -7  15   5       49.80       36.24     23.99 o
  -6  15   5       31.05       39.38     22.55 o
  -5  15   5      254.47      273.31     31.06 o
  -4  15   5      359.04      375.91     42.88 o
  -3  15   5      359.53      352.07     32.98 o
  -2  15   5      154.62      159.72     36.25 o
  -1  15   5      444.28      461.93     23.63 o
   0  15   5      171.46      200.56     21.41 o
   1  15   5       14.74       15.51     18.77 o
   2  15   5       15.80       53.80     20.51 o
   3  15   5       29.55       37.81     16.41 o
   4  15   5        6.89       -0.86     15.76 o
  -8  16   5       27.58       27.38     25.49 o
  -7  16   5       18.04       58.25     23.69 o
  -6  16   5      560.23      580.82     71.53 o
  -5  16   5     1072.82      991.59     47.06 o
  -4  16   5       52.25       80.80     39.61 o
  -3  16   5      194.33      191.47     33.19 o
  -2  16   5       87.97      109.61     24.17 o
  -1  16   5      140.60      163.80     21.87 o
   0  16   5       78.43      107.71     19.83 o
   1  16   5       23.57       30.98     19.50 o
   2  16   5      268.00      282.06     23.23 o
   3  16   5       17.24       50.27     21.13 o
   4  16   5       41.77       62.90     18.66 o
  -8  17   5       13.41        4.42     29.94 o
  -7  17   5       14.74       32.44     24.49 o
  -6  17   5      321.62      317.26     30.68 o
  -5  17   5      122.92      163.69     31.98 o
  -4  17   5      491.74      473.84     46.13 o
  -3  17   5      847.27      791.05     33.88 o
  -2  17   5       58.89       39.81     31.77 o
  -1  17   5      122.04      134.72     21.57 o
   0  17   5      376.13      423.10     21.51 o
   1  17   5       16.66       42.92     19.73 o
   2  17   5       58.01       70.57     27.36 o
   3  17   5       99.81       77.24     17.64 o
   4  17   5        0.88       74.22     18.47 o
  -8  18   5        0.01       33.57     27.71 o
  -7  18   5        2.48        6.49     29.69 o
  -6  18   5      232.71      291.72     54.84 o
  -5  18   5      126.89      139.56     64.23 o
  -4  18   5       58.62      107.99     41.01 o
  -3  18   5      275.53      252.76     36.78 o
  -2  18   5      180.14      211.71     27.07 o
  -1  18   5        1.26       20.15     20.95 o
   0  18   5      611.78      576.78     44.66 o
   1  18   5       26.85       34.75     17.43 o
   2  18   5      107.72       92.60     20.50 o
   3  18   5        2.05       -1.70     19.91 o
   4  18   5        0.10       12.63     39.42 o
  -8  19   5       30.66       52.67     33.30 o
  -7  19   5       20.33       62.55     24.48 o
  -6  19   5        0.42       17.70     37.32 o
  -5  19   5        5.55      -17.46     29.28 o
  -4  19   5      356.79      396.15     55.63 o
  -3  19   5     2489.13     2191.99    115.46 o
  -2  19   5     1103.88     1021.78     54.70 o
  -1  19   5      173.00      173.10     24.12 o
   0  19   5     2282.25     2091.47    197.50 o
   1  19   5       82.68      103.47     20.80 o
   2  19   5       20.87       -0.51     19.87 o
   3  19   5        0.04       23.69     18.94 o
  -8  20   5        0.11        3.39     23.92 o
  -7  20   5       33.66       46.70     24.89 o
  -6  20   5      316.61      312.62     43.81 o
  -5  20   5      159.93      147.53     29.81 o
  -4  20   5       49.67      101.27     97.20 o
  -3  20   5       27.58       28.00     31.64 o
  -2  20   5      675.49      676.22     25.88 o
  -1  20   5      662.80      637.15     56.08 o
   0  20   5        0.12       10.99     23.69 o
   1  20   5        0.02       43.42     18.76 o
   2  20   5       40.88       57.10     21.06 o
   3  20   5       15.65       30.84     18.32 o
  -7  21   5        9.86       62.36     31.22 o
  -6  21   5       25.46       76.64     32.25 o
  -5  21   5       83.35       96.37     27.11 o
  -4  21   5        3.93      -21.70     42.97 o
  -3  21   5        0.72       16.80     34.11 o
  -2  21   5      435.68      418.46     25.27 o
  -1  21   5      213.98      215.74     22.36 o
   0  21   5       12.02      -22.09     18.60 o
   1  21   5       42.03       46.66     19.86 o
   2  21   5        5.95       42.45     20.32 o
   3  21   5        0.55        5.66     19.90 o
  -7  22   5       10.95        9.08     33.19 o
  -6  22   5       61.26      111.85     27.91 o
  -5  22   5        9.95       20.45     37.64 o
  -4  22   5      116.50      183.83     48.67 o
  -3  22   5       57.85       62.95     28.48 o
  -2  22   5      714.71      712.27     33.02 o
  -1  22   5      196.71      177.69     19.65 o
   0  22   5       34.67       19.70     22.63 o
   1  22   5      157.13      156.37     19.98 o
   2  22   5        0.78       36.89     18.32 o
   3  22   5       22.36       41.89     21.23 o
  -7  23   5       18.30       46.66     32.33 o
  -6  23   5       24.75       57.78     23.24 o
  -5  23   5        0.70       76.75     43.02 o
  -4  23   5       66.92      119.24     40.16 o
  -3  23   5      155.18      143.91     33.35 o
  -2  23   5       19.19       25.17     26.31 o
  -1  23   5      143.62      132.20     19.36 o
   0  23   5      137.78      136.18     23.37 o
   1  23   5       13.48        8.72     19.62 o
   2  23   5       39.88       43.29     20.70 o
  -7  24   5        5.51       25.91     25.47 o
  -6  24   5        5.52       16.39     25.65 o
  -5  24   5      156.54      184.44     27.53 o
  -4  24   5      457.39      466.93     63.19 o
  -3  24   5       49.68       72.67     25.48 o
  -2  24   5       29.94       31.59     23.61 o
  -1  24   5      204.76      184.14     25.14 o
   0  24   5       81.42       48.69     23.75 o
   1  24   5       84.27       76.07     20.54 o
   2  24   5        4.23      -21.42     18.08 o
  -6  25   5       16.40       39.66     27.58 o
  -5  25   5        8.11       50.08     29.24 o
  -4  25   5        0.35      -51.03     46.92 o
  -3  25   5       29.20       20.89     27.95 o
  -2  25   5      116.18       89.34     27.48 o
  -1  25   5      121.33      157.96     24.75 o
   0  25   5      111.99       75.91     22.11 o
   1  25   5      165.05      156.73     24.74 o
   2  25   5       34.40       14.67     21.12 o
  -6  26   5       15.88       30.81     24.23 o
  -5  26   5        9.59       18.77     24.40 o
  -4  26   5       13.82       19.84     36.20 o
  -3  26   5      303.65      317.16     33.68 o
  -2  26   5      146.96      125.38     25.69 o
  -1  26   5        2.66       42.47     22.05 o
   0  26   5       14.16       18.04     22.55 o
   1  26   5       22.40       41.18     23.20 o
  -6  27   5        5.37       -7.54     24.97 o
  -5  27   5       23.74       31.80     24.37 o
  -4  27   5       49.64      142.83     67.28 o
  -3  27   5       18.53       60.97     25.80 o
  -2  27   5       11.84       16.84     23.01 o
  -1  27   5        2.57       10.63     20.99 o
   0  27   5      199.41      223.40     24.81 o
   1  27   5       13.71       44.23     23.19 o
  -5  28   5       33.40       76.91     33.08 o
  -4  28   5        3.22       47.07     32.26 o
  -3  28   5        2.02       41.94     34.11 o
  -2  28   5       52.32       64.27     25.49 o
  -1  28   5       57.44       35.44     22.71 o
   0  28   5       76.82       61.39     21.16 o
   1  28   5        5.21       30.62     41.60 o
  -5  29   5       17.62        7.59     66.30 o
  -4  29   5       14.15        3.16     32.51 o
  -3  29   5       35.43       15.64     31.19 o
  -2  29   5        0.87        7.96     24.76 o
  -1  29   5       13.82       31.49     21.84 o
   0  29   5       33.23       12.42     22.94 o
  -4  30   5       12.25      -14.59     47.25 o
  -3  30   5       89.38       86.25     30.71 o
  -2  30   5       89.11       93.93     22.10 o
  -1  30   5        7.04       31.69     22.84 o
 -10   0   6        5.52        3.24     24.75 o
  -9   0   6       14.97       32.38     31.94 o
  -8   0   6       35.90       30.48     32.41 o
  -7   0   6        4.18       11.82     25.40 o
  -6   0   6      148.08      149.15     34.98 o
  -5   0   6     3206.67     2990.92     91.06 o
  -4   0   6     1051.58     1013.56     80.35 o
  -3   0   6     1954.65     1894.51     58.65 o
  -2   0   6     9024.01     8688.12    298.87 o
  -1   0   6     2988.11     2938.55     36.02 o
   0   0   6      293.48      330.02     26.68 o
   1   0   6       29.58       33.62     20.81 o
   2   0   6        2.47      -13.07     24.15 o
   3   0   6       82.14       98.07     55.60 o
   4   0   6       91.26       69.85     24.33 o
 -10   1   6        3.30       14.58     17.43 o
  -9   1   6       26.77       47.68     22.70 o
  -8   1   6      116.11      113.26     19.74 o
  -7   1   6      350.43      381.37     21.53 o
  -6   1   6      237.53      218.06     26.90 o
  -5   1   6      367.16      366.71     32.17 o
  -4   1   6      791.16      829.72     43.12 o
  -3   1   6      183.33      215.48     31.45 o
  -2   1   6     2542.09     2480.07     28.29 o
  -1   1   6     1515.16     1474.33     20.11 o
   0   1   6      990.23      899.90     26.98 o
   1   1   6      259.94      270.19     15.94 o
   2   1   6      312.77      278.33     18.95 o
   3   1   6        3.71        6.29     16.60 o
   4   1   6        1.63       13.97     18.69 o
 -10   2   6        0.88        8.19     21.42 o
  -9   2   6        4.75       20.86     20.83 o
  -8   2   6        9.33        9.41     21.86 o
  -7   2   6       68.58       74.79     25.23 o
  -6   2   6      403.36      412.00     31.20 o
  -5   2   6        2.98       16.24     25.61 o
  -4   2   6     2067.40     2059.51    104.18 o
  -3   2   6     4977.52     4851.41     42.92 o
  -2   2   6      700.25      761.08     22.84 o
  -1   2   6       65.01       67.63     19.15 o
   0   2   6       18.74       17.97     16.60 o
   1   2   6      100.37       96.74     14.51 o
   2   2   6      299.47      309.58     23.77 o
   3   2   6       17.03       25.83     14.86 o
   4   2   6        3.83       39.41     18.88 o
 -10   3   6        0.41       -5.89     17.43 o
  -9   3   6        1.75       22.48     18.96 o
  -8   3   6       32.84       43.96     20.47 o
  -7   3   6       19.39       19.28     25.06 o
  -6   3   6      267.16      275.73     21.67 o
  -5   3   6       12.29       30.47     27.39 o
  -4   3   6     1616.88     1595.54     92.96 o
  -3   3   6      525.97      488.56     33.23 o
  -2   3   6     2168.01     2238.52     37.55 o
  -1   3   6     2106.70     2015.19     49.67 o
   0   3   6     1002.05      965.84     46.63 o
   1   3   6       99.13       96.93     17.30 o
   2   3   6       17.75        5.71     20.24 o
   3   3   6        6.88        6.37     16.93 o
   4   3   6       16.27       56.94     18.94 o
 -10   4   6        3.73       20.45     21.37 o
  -9   4   6       51.27       31.59     20.83 o
  -8   4   6       83.77       64.21     24.28 o
  -7   4   6       17.71       28.55     20.88 o
  -6   4   6      139.42      143.52     23.37 o
  -5   4   6      460.25      485.29     31.92 o
  -4   4   6     1285.51     1332.48     40.32 o
  -3   4   6     1101.96     1106.82     34.73 o
  -2   4   6        7.07       18.68     20.07 o
  -1   4   6     1675.08     1694.37     33.95 o
   0   4   6     1334.51     1337.79     28.75 o
   1   4   6      320.67      333.11     25.48 o
   2   4   6       35.80       50.56     14.84 o
   3   4   6      137.45      118.94     17.52 o
   4   4   6        0.58       26.32     19.28 o
 -10   5   6        1.71        7.84     24.11 o
  -9   5   6        0.52      -10.66     22.93 o
  -8   5   6       14.69       19.19     21.30 o
  -7   5   6       75.22       89.25     19.00 o
  -6   5   6      703.67      712.14     25.90 o
  -5   5   6      378.01      345.40     30.23 o
  -4   5   6      380.12      464.18     32.87 o
  -3   5   6     4282.42     4112.44     72.79 o
  -2   5   6     1954.20     1943.04     63.98 o
  -1   5   6      375.12      422.16     17.84 o
   0   5   6       46.04       89.19     18.42 o
   1   5   6      494.39      508.00     17.48 o
   2   5   6       66.83       69.65     18.57 o
   3   5   6       57.02       71.63     16.71 o
   4   5   6       11.84       42.45     16.23 o
 -10   6   6        1.79      -18.52     24.61 o
  -9   6   6        0.11       -3.26     19.92 o
  -8   6   6       14.47       31.74     21.70 o
  -7   6   6      185.75      175.21     21.92 o
  -6   6   6        5.31       34.12     23.32 o
  -5   6   6       43.07       55.14     24.68 o
  -4   6   6     1022.62     1130.89     41.02 o
  -3   6   6      598.53      638.70     30.32 o
  -2   6   6      156.91      152.44     22.34 o
  -1   6   6      126.11      181.79     18.76 o
   0   6   6        2.01        2.23     17.86 o
   1   6   6      483.09      501.92     17.42 o
   2   6   6       49.00       37.61     15.59 o
   3   6   6       27.32       60.52     15.75 o
   4   6   6        1.46       21.94     16.95 o
 -10   7   6        0.17       17.55     22.82 o
  -9   7   6        0.04      -13.30     20.55 o
  -8   7   6       53.49       55.90     20.24 o
  -7   7   6        0.73        3.50     22.32 o
  -6   7   6        6.19        6.82     25.13 o
  -5   7   6      228.48      226.35     27.75 o
  -4   7   6      129.31      162.20     34.94 o
  -3   7   6      703.02      695.98     29.12 o
  -2   7   6     5651.74     6230.59    150.92 o
  -1   7   6      839.50      833.32     60.29 o
   0   7   6      142.83      143.65     16.78 o
   1   7   6      155.60      200.05     22.09 o
   2   7   6       52.90       65.14     16.48 o
   3   7   6        0.35       15.48     15.36 o
   4   7   6        3.69       -1.42     16.78 o
 -10   8   6        0.81       12.90     25.41 o
  -9   8   6        0.18       12.96     21.25 o
  -8   8   6       60.68       66.90     20.65 o
  -7   8   6       18.54       31.04     21.09 o
  -6   8   6       91.05      113.13     26.38 o
  -5   8   6      390.98      424.03     26.66 o
  -4   8   6      263.30      291.76     35.43 o
  -3   8   6     2439.49     2530.08     73.30 o
  -2   8   6      185.43      227.81     20.47 o
  -1   8   6      472.26      493.83     21.42 o
   0   8   6      905.24      904.23     23.16 o
   1   8   6       11.98       36.27     19.90 o
   2   8   6      191.18      169.91     18.71 o
   3   8   6       14.26       13.81     16.91 o
   4   8   6        2.80       23.18     18.66 o
  -9   9   6        1.42       17.62     23.00 o
  -8   9   6      106.56       89.74     21.56 o
  -7   9   6        2.04        6.20     23.26 o
  -6   9   6      152.93      158.70     28.17 o
  -5   9   6      925.92      919.80     64.43 o
  -4   9   6      653.79      648.95     35.84 o
  -3   9   6       29.83       34.64     25.89 o
  -2   9   6        2.86       -0.62     25.92 o
  -1   9   6       21.80       44.13     20.05 o
   0   9   6       12.89       20.94     19.14 o
   1   9   6        9.11       49.42     19.42 o
   2   9   6       17.30       34.03     15.52 o
   3   9   6        1.02       43.10     17.08 o
   4   9   6        7.38       -4.54     16.65 o
  -9  10   6       13.42        9.78     23.86 o
  -8  10   6      115.22      115.19     20.36 o
  -7  10   6       62.16       38.99     22.28 o
  -6  10   6        0.85       25.42     31.36 o
  -5  10   6       40.45       78.53     40.41 o
  -4  10   6      127.51      113.26     35.37 o
  -3  10   6       76.85       79.82     26.10 o
  -2  10   6      114.46       95.80     22.40 o
  -1  10   6      160.47      222.66     23.98 o
   0  10   6       80.82       93.34     24.31 o
   1  10   6       39.29       49.23     18.73 o
   2  10   6        4.99        8.54     14.96 o
   3  10   6       74.83       81.67     15.60 o
   4  10   6        0.31      -14.17     19.14 o
  -9  11   6       33.90       32.24     25.83 o
  -8  11   6       51.35       49.40     21.32 o
  -7  11   6      352.85      324.64     28.63 o
  -6  11   6       24.00       53.99     25.44 o
  -5  11   6        1.70      -12.34     44.47 o
  -4  11   6      377.87      427.55     60.87 o
  -3  11   6      446.03      434.13     33.13 o
  -2  11   6        1.72       20.27     25.83 o
  -1  11   6       25.14       63.66     22.29 o
   0  11   6      106.22       96.50     18.96 o
   1  11   6      278.66      268.42     31.62 o
   2  11   6      185.73      157.15     17.42 o
   3  11   6       84.52       57.13     18.71 o
   4  11   6       56.27       59.59     16.63 o
  -9  12   6        7.47       36.98     25.57 o
  -8  12   6       16.18       -9.55     26.97 o
  -7  12   6      160.55      166.57     46.72 o
  -6  12   6        0.01       65.69     27.23 o
  -5  12   6        0.81       18.78     33.89 o
  -4  12   6      274.99      362.97    121.24 o
  -3  12   6      506.47      423.52     53.28 o
  -2  12   6      244.93      294.34     31.98 o
  -1  12   6      346.72      348.88     29.44 o
   0  12   6      114.67      116.77     19.64 o
   1  12   6      167.95      197.01     23.18 o
   2  12   6       91.71       87.48     16.34 o
   3  12   6        5.72       39.02     18.84 o
   4  12   6       21.72       22.74     16.76 o
  -9  13   6        0.01      -11.01     29.69 o
  -8  13   6       69.53       71.45     28.82 o
  -7  13   6      177.07      191.97     27.21 o
  -6  13   6      330.74      404.71     78.38 o
  -5  13   6       29.28       47.01     33.15 o
  -4  13   6      500.57      476.56     40.79 o
  -3  13   6       39.49       44.13     33.74 o
  -2  13   6        7.13       39.89     28.98 o
  -1  13   6      309.47      289.28     45.26 o
   0  13   6      429.28      401.19     43.19 o
   1  13   6      355.27      354.26     21.15 o
   2  13   6        2.03       11.11     29.27 o
   3  13   6        2.59       24.53     15.67 o
   4  13   6        0.39       39.03     20.34 o
  -9  14   6       70.38       42.95     33.42 o
  -8  14   6        2.39       -0.76     24.69 o
  -7  14   6       36.73       31.26     28.96 o
  -6  14   6       35.75       67.12     36.98 o
  -5  14   6      390.49      454.20     76.76 o
  -4  14   6       78.40      141.97     40.31 o
  -3  14   6     1011.10      954.49     35.50 o
  -2  14   6      185.85      192.83     27.41 o
  -1  14   6      397.06      381.57     27.63 o
   0  14   6        1.68       -9.81     23.79 o
   1  14   6      155.16      168.12     21.11 o
   2  14   6       89.10       97.94     18.76 o
   3  14   6       33.08       55.06     17.07 o
  -9  15   6       10.11       22.85     26.10 o
  -8  15   6       80.76       65.97     25.40 o
  -7  15   6      307.87      299.52     41.23 o
  -6  15   6      140.07      139.54     33.09 o
  -5  15   6      284.13      291.06     56.29 o
  -4  15   6      140.84      185.99     36.67 o
  -3  15   6      242.97      248.84     27.24 o
  -2  15   6      136.31      154.72     32.55 o
  -1  15   6      473.27      487.76     50.82 o
   0  15   6      207.44      165.67     19.66 o
   1  15   6      148.76      173.56     27.97 o
   2  15   6       43.65       47.27     15.83 o
   3  15   6      119.11       90.94     17.75 o
  -9  16   6        7.48       43.19     38.62 o
  -8  16   6       33.32       12.62     23.68 o
  -7  16   6       90.86       60.65     26.61 o
  -6  16   6      588.82      598.92     51.28 o
  -5  16   6      204.03      205.51     38.09 o
  -4  16   6       38.29       49.79     38.43 o
  -3  16   6       14.81       42.36     28.41 o
  -2  16   6      137.71      178.42     26.75 o
  -1  16   6       19.55       50.80     25.77 o
   0  16   6      227.75      237.36     18.49 o
   1  16   6     1199.27     1156.28     47.42 o
   2  16   6        3.02      -14.75     17.18 o
   3  16   6       30.10      -14.47     18.82 o
  -8  17   6       68.34       71.55     25.95 o
  -7  17   6       40.07       12.97     26.60 o
  -6  17   6       29.32       39.95     27.46 o
  -5  17   6        3.38       35.15     36.30 o
  -4  17   6     2226.62     2110.67    133.46 o
  -3  17   6       88.75      114.23     28.66 o
  -2  17   6      248.15      209.58     22.82 o
  -1  17   6      430.33      443.93     26.76 o
   0  17   6      123.71       93.10     18.95 o
   1  17   6      335.99      306.41     19.52 o
   2  17   6        0.97        5.13     20.38 o
   3  17   6        0.71       33.79     20.27 o
  -8  18   6       10.64       21.56     23.80 o
  -7  18   6       27.97       46.12     24.93 o
  -6  18   6        0.11      -34.79     26.45 o
  -5  18   6      254.06      234.50     45.42 o
  -4  18   6      551.72      524.36     50.32 o
  -3  18   6        6.00       45.37     26.46 o
  -2  18   6      582.61      572.71     26.61 o
  -1  18   6     1156.11     1210.53     61.48 o
   0  18   6        2.47       48.58     21.49 o
   1  18   6        1.60       24.03     18.70 o
   2  18   6      108.24       74.22     20.25 o
   3  18   6        9.23       40.50     19.95 o
  -8  19   6        2.85       27.73     25.12 o
  -7  19   6       31.06       33.68     26.04 o
  -6  19   6        1.24        3.58     25.12 o
  -5  19   6       41.89       87.04     30.88 o
  -4  19   6        4.36      -32.27     34.62 o
  -3  19   6      134.75      183.89     27.89 o
  -2  19   6      177.46      156.09     26.76 o
  -1  19   6        4.98       11.81     22.54 o
   0  19   6       40.88       60.94     33.26 o
   1  19   6       12.18       29.51     21.81 o
   2  19   6       18.10       26.70     20.52 o
   3  19   6        0.57       39.16     18.41 o
  -8  20   6       13.07       35.57     24.48 o
  -7  20   6        3.21      -15.74     27.41 o
  -6  20   6       45.88      106.36     30.65 o
  -5  20   6      203.21      193.93     43.95 o
  -4  20   6       29.54       67.68     35.44 o
  -3  20   6       14.62       29.29     28.66 o
  -2  20   6      533.62      488.80     26.61 o
  -1  20   6      310.92      300.17     22.71 o
   0  20   6       41.62       61.20     21.03 o
   1  20   6       58.16       67.41     20.42 o
   2  20   6       17.84       56.74     23.74 o
  -8  21   6       58.72       84.26     33.68 o
  -7  21   6       72.98       88.27     24.26 o
  -6  21   6        2.77       -8.65     25.39 o
  -5  21   6        0.12       91.94     41.43 o
  -4  21   6      392.15      341.70     33.63 o
  -3  21   6        2.95       -0.80     25.71 o
  -2  21   6       27.10       20.40     24.29 o
  -1  21   6      121.51      102.01     18.82 o
   0  21   6       67.47       84.02     21.47 o
   1  21   6      326.58      308.29     22.15 o
   2  21   6        6.87       25.38     20.58 o
  -7  22   6       25.64       34.32     30.24 o
  -6  22   6       28.19       94.82     28.71 o
  -5  22   6       81.81      138.37     41.63 o
  -4  22   6      442.11      415.53     51.96 o
  -3  22   6      383.69      354.75     24.70 o
  -2  22   6      366.75      386.19     25.08 o
  -1  22   6       31.04       32.69     23.02 o
   0  22   6        0.68       22.24     19.58 o
   1  22   6       43.41       34.94     19.42 o
   2  22   6       33.43       25.62     18.47 o
  -7  23   6        1.23      -11.85     26.44 o
  -6  23   6      233.03      327.73     51.14 o
  -5  23   6       25.48      137.95     54.57 o
  -4  23   6       73.00       92.33     40.72 o
  -3  23   6       14.07        5.72     26.68 o
  -2  23   6      228.02      248.94     26.66 o
  -1  23   6       58.88       59.61     21.74 o
   0  23   6       93.54       82.20     19.02 o
   1  23   6        0.12       31.29     20.99 o
   2  23   6        5.57       43.42     23.00 o
  -7  24   6        4.18       34.71     25.17 o
  -6  24   6        1.39       85.49     35.08 o
  -5  24   6       56.95      138.28     39.91 o
  -4  24   6       85.17       54.79     31.05 o
  -3  24   6       20.81       24.69     23.15 o
  -2  24   6      120.73       98.89     21.36 o
  -1  24   6        0.46       28.63     20.19 o
   0  24   6       38.96       94.49     24.25 o
   1  24   6       23.80       34.46     18.99 o
  -7  25   6        4.98      187.78     60.47 o
  -6  25   6        8.74       11.32     26.56 o
  -5  25   6        1.22       -6.83     39.53 o
  -4  25   6       54.70       46.30     30.55 o
  -3  25   6        0.01       39.87     25.96 o
  -2  25   6       10.11       10.26     21.95 o
  -1  25   6      145.50       98.25     22.41 o
   0  25   6       51.20       54.78     20.91 o
   1  25   6        2.51       -8.51     19.90 o
  -6  26   6        1.22      -12.10     30.01 o
  -5  26   6        4.03       54.77     47.40 o
  -4  26   6       34.99       96.48     40.41 o
  -3  26   6        3.74       -2.77     22.12 o
  -2  26   6       12.64       12.81     24.14 o
  -1  26   6        3.03       18.97     18.12 o
   0  26   6       39.88       75.83     20.67 o
   1  26   6      110.04       86.92     19.16 o
  -6  27   6       18.73       56.35     29.46 o
  -5  27   6       19.90       11.31     39.95 o
  -4  27   6        0.89        7.82    113.67 o
  -3  27   6       41.22       42.14     24.56 o
  -2  27   6       13.99       -6.59     24.22 o
  -1  27   6        2.63       21.78     20.12 o
   0  27   6        9.04       33.19     20.66 o
  -5  28   6        8.92       34.60     59.03 o
  -4  28   6        7.07       31.49     65.61 o
  -3  28   6        4.46       13.81     25.77 o
  -2  28   6       10.21       17.26     21.65 o
  -1  28   6       12.70       53.82     22.73 o
   0  28   6        7.21       27.68     21.25 o
  -4  29   6       52.75      114.87     38.39 o
  -3  29   6        8.81       27.48     25.11 o
  -2  29   6        4.34       10.33     24.95 o
  -1  29   6       16.08       30.35     25.26 o
  -3  30   6       14.41       24.77     23.82 o
  -2  30   6        2.90        6.06     26.09 o
 -10   1   7       10.00       36.13     23.54 o
  -9   1   7        1.71       14.84     22.15 o
  -8   1   7        1.13        6.51     26.77 o
  -7   1   7        1.87       13.61     24.25 o
  -6   1   7      100.77      115.15     25.53 o
  -5   1   7      270.04      288.93     31.03 o
  -4   1   7        9.21       -0.19     27.86 o
  -3   1   7      299.60      257.33     25.72 o
  -2   1   7      252.54      224.28     20.44 o
  -1   1   7      156.61      168.44     17.38 o
   0   1   7        1.09        4.49     16.25 o
   1   1   7       43.45       59.79     16.06 o
   2   1   7        0.42       12.00     14.46 o
   3   1   7        0.04       19.37     20.56 o
   4   1   7        0.97       42.81     17.66 o
 -10   2   7       31.13       36.51     20.07 o
  -9   2   7        5.87       22.30     25.70 o
  -8   2   7        1.08        1.85     22.38 o
  -7   2   7       66.34       76.24     24.44 o
  -6   2   7       89.86       87.12     27.22 o
  -5   2   7      162.23      161.78     32.46 o
  -4   2   7      437.29      457.13     34.58 o
  -3   2   7      211.44      182.39     22.78 o
  -2   2   7        8.06       21.00     18.22 o
  -1   2   7       10.50       26.30     16.61 o
   0   2   7       36.52       44.20     15.70 o
   1   2   7       26.80       11.95     16.41 o
   2   2   7        1.22       15.29     16.05 o
   3   2   7        0.33        8.22     16.67 o
   4   2   7        8.27       17.33     18.19 o
 -10   3   7       11.36       19.80     19.69 o
  -9   3   7        7.99        4.79     22.91 o
  -8   3   7       33.28       55.95     21.26 o
  -7   3   7       29.94       40.33     26.87 o
  -6   3   7       21.88       36.28     27.56 o
  -5   3   7        3.01       -3.68     31.94 o
  -4   3   7       37.97       21.98     30.41 o
  -3   3   7       32.41       62.13     23.20 o
  -2   3   7       41.98       34.47     18.17 o
  -1   3   7      194.19      189.35     21.09 o
   0   3   7       63.46       62.36     16.15 o
   1   3   7       79.58       96.82     16.79 o
   2   3   7       25.78       21.83     19.08 o
   3   3   7        2.26       14.89     21.30 o
   4   3   7        3.06       24.79     17.77 o
 -10   4   7        6.28        6.10     21.20 o
  -9   4   7        0.08        3.93     26.30 o
  -8   4   7      162.02      168.22     20.89 o
  -7   4   7       50.95       64.28     20.09 o
  -6   4   7       82.09      101.42     24.78 o
  -5   4   7       65.61      106.73     40.00 o
  -4   4   7     1167.90     1176.91     35.41 o
  -3   4   7       55.15       36.29     20.78 o
  -2   4   7       11.65       27.26     17.42 o
  -1   4   7      535.03      544.86     21.52 o
   0   4   7        1.37       13.74     16.34 o
   1   4   7       35.74       72.33     15.56 o
   2   4   7        1.92       19.15     16.87 o
   3   4   7        2.59        3.21     16.07 o
   4   4   7        6.95        4.28     23.27 o
 -10   5   7        0.30       -9.10     22.09 o
  -9   5   7       10.63       37.93     22.99 o
  -8   5   7        1.58       -0.01     20.52 o
  -7   5   7        0.05       -3.72     23.99 o
  -6   5   7      629.87      614.92     29.50 o
  -5   5   7        0.05       20.13     36.77 o
  -4   5   7      318.89      351.52     35.48 o
  -3   5   7     4634.12     4670.53     95.84 o
  -2   5   7      831.96      780.30     27.75 o
  -1   5   7      249.33      243.92     20.04 o
   0   5   7       15.16       26.72     16.40 o
   1   5   7      108.73       80.02     14.87 o
   2   5   7        1.67       -1.29     16.70 o
   3   5   7       15.06       17.03     16.36 o
   4   5   7        9.99       19.54     30.67 o
 -10   6   7       20.20        4.05     22.25 o
  -9   6   7        0.57       23.34     23.10 o
  -8   6   7       46.67       83.58     19.70 o
  -7   6   7      215.67      250.61     24.19 o
  -6   6   7      621.41      632.28     30.79 o
  -5   6   7     1503.81     1536.79     64.22 o
  -4   6   7     3488.56     3510.69     77.38 o
  -3   6   7      128.37      107.02     22.77 o
  -2   6   7      463.13      519.04     22.29 o
  -1   6   7       18.98       45.03     18.92 o
   0   6   7       18.20       43.11     19.55 o
   1   6   7      365.26      348.44     21.99 o
   2   6   7      140.36      132.10     16.12 o
   3   6   7        3.80       35.42     18.50 o
 -10   7   7       20.03       18.87     22.72 o
  -9   7   7       10.34       -7.80     23.78 o
  -8   7   7       47.49       46.47     22.84 o
  -7   7   7      121.08      110.52     24.96 o
  -6   7   7       16.75       29.34     24.79 o
  -5   7   7     1406.13     1395.08     49.01 o
  -4   7   7     1321.92     1303.84     43.43 o
  -3   7   7      794.20      737.15     29.86 o
  -2   7   7     1764.16     1777.23     42.00 o
  -1   7   7     1011.01      990.20     22.82 o
   0   7   7       23.61       20.21     17.21 o
   1   7   7      233.50      213.63     19.72 o
   2   7   7       94.19       82.01     15.59 o
   3   7   7        9.10       -1.20     18.99 o
 -10   8   7        0.53       32.10     24.67 o
  -9   8   7       56.71       49.97     24.05 o
  -8   8   7      118.30      116.05     21.95 o
  -7   8   7      188.94      209.13     29.23 o
  -6   8   7      489.72      468.38     28.55 o
  -5   8   7      120.15      118.31     36.46 o
  -4   8   7       59.18       52.25     32.42 o
  -3   8   7       43.38       54.55     26.13 o
  -2   8   7      279.98      294.25     22.96 o
  -1   8   7        8.88       22.76     17.48 o
   0   8   7      886.23      864.13     25.41 o
   1   8   7       89.30       81.38     17.79 o
   2   8   7       68.37       88.70     18.73 o
   3   8   7        0.05       17.38     20.39 o
 -10   9   7        7.60       21.27     24.09 o
  -9   9   7       89.80       77.86     23.12 o
  -8   9   7       24.47       30.59     21.05 o
  -7   9   7      331.15      324.48     26.93 o
  -6   9   7       70.28       93.56     25.22 o
  -5   9   7        7.18       28.11     36.51 o
  -4   9   7     1076.18     1062.59     36.65 o
  -3   9   7       38.89       33.27     27.92 o
  -2   9   7      179.11      164.49     18.17 o
  -1   9   7        0.26        3.82     17.92 o
   0   9   7       82.02       98.70     21.35 o
   1   9   7       99.59      110.54     20.75 o
   2   9   7       44.72       96.95     18.49 o
   3   9   7       20.00       52.56     19.78 o
 -10  10   7        0.52        1.63     23.45 o
  -9  10   7       38.71       51.74     25.87 o
  -8  10   7        0.37       17.09     22.94 o
  -7  10   7        7.00       32.02     23.70 o
  -6  10   7      103.00      120.75     29.90 o
  -5  10   7        0.26       15.35     38.57 o
  -4  10   7      902.07      910.66     32.07 o
  -3  10   7       73.95       39.24     27.36 o
  -2  10   7       73.02       94.49     25.33 o
  -1  10   7      513.76      493.06     28.06 o
   0  10   7      479.74      487.86     21.86 o
   1  10   7       30.20       54.88     19.28 o
   2  10   7       20.40       34.06     18.08 o
   3  10   7        0.93       30.41     17.94 o
  -9  11   7        6.17       41.74     27.55 o
  -8  11   7       83.47      104.31     26.90 o
  -7  11   7      108.64      123.29     26.30 o
  -6  11   7      197.69      216.78     35.22 o
  -5  11   7        0.01       -5.25     34.74 o
  -4  11   7        0.41       26.26     31.69 o
  -3  11   7       17.79       42.30     26.96 o
  -2  11   7      108.01      145.53     32.01 o
  -1  11   7       29.08       38.55     18.99 o
   0  11   7       13.89       29.24     18.20 o
   1  11   7      532.04      554.59     30.44 o
   2  11   7        5.33        7.77     21.42 o
   3  11   7       32.37       57.31     18.25 o
  -9  12   7       31.13       23.11     24.65 o
  -8  12   7       14.84       -1.37     25.52 o
  -7  12   7       85.88       94.56     28.06 o
  -6  12   7       57.96       92.99     26.57 o
  -5  12   7       34.31       67.98     44.41 o
  -4  12   7       70.23       51.62     30.86 o
  -3  12   7        7.62       70.84     28.54 o
  -2  12   7       19.26       18.66     29.92 o
  -1  12   7      782.96      788.52     22.24 o
   0  12   7      617.59      599.87     27.68 o
   1  12   7       89.83      108.80     16.93 o
   2  12   7       11.59       15.40     17.46 o
   3  12   7       23.60       30.08     19.41 o
  -9  13   7       11.16       33.67     24.05 o
  -8  13   7       31.02       72.74     26.66 o
  -7  13   7        3.75       -7.87     24.07 o
  -6  13   7        6.26       41.68     34.79 o
  -5  13   7        1.86       26.66     34.89 o
  -4  13   7      109.00      111.64     34.41 o
  -3  13   7      317.94      331.69     30.40 o
  -2  13   7      784.10      750.03     44.33 o
  -1  13   7      318.94      301.44     21.14 o
   0  13   7       97.29      125.94     17.78 o
   1  13   7       87.80      108.39     17.76 o
   2  13   7       24.70       55.46     19.64 o
   3  13   7       14.85       20.18     19.31 o
  -9  14   7       41.67       54.27     26.39 o
  -8  14   7       18.10       28.08     43.96 o
  -7  14   7      176.73      205.52     23.73 o
  -6  14   7      609.05      668.13     32.01 o
  -5  14   7        0.15        5.32     40.46 o
  -4  14   7      383.49      407.20     32.74 o
  -3  14   7       91.43       99.37     29.10 o
  -2  14   7       42.56       33.81     24.96 o
  -1  14   7      901.64      877.68     53.03 o
   0  14   7      251.73      266.37     23.82 o
   1  14   7       77.14       97.74     20.59 o
   2  14   7        1.47       18.36     15.75 o
   3  14   7       12.96       17.66     17.28 o
  -9  15   7        8.63        9.50     23.95 o
  -8  15   7      161.01      147.77     24.63 o
  -7  15   7       42.61       47.14     24.28 o
  -6  15   7        6.84       38.18     23.66 o
  -5  15   7      487.92      415.12     35.47 o
  -4  15   7      147.25      161.70     29.13 o
  -3  15   7     1820.15     1897.04     85.69 o
  -2  15   7      316.07      329.31     38.24 o
  -1  15   7      196.27      224.10     23.13 o
   0  15   7       64.24       89.66     20.49 o
   1  15   7       42.79       47.71     16.52 o
   2  15   7        1.49       -2.71     18.54 o
   3  15   7       40.42       32.12     17.12 o
  -9  16   7       40.90       46.58     22.65 o
  -8  16   7        8.01       17.89     23.89 o
  -7  16   7        0.65       37.14     26.21 o
  -6  16   7      124.83      153.03     34.70 o
  -5  16   7     1216.68     1152.75     58.27 o
  -4  16   7       72.16       90.27     27.04 o
  -3  16   7       50.93      103.90     35.51 o
  -2  16   7      133.73      183.48     29.20 o
  -1  16   7      445.25      458.17     40.01 o
   0  16   7       54.00       83.31     25.79 o
   1  16   7       46.81       39.01     31.52 o
   2  16   7        1.85       19.51     18.85 o
  -9  17   7        2.25      -25.40     24.07 o
  -8  17   7        4.83       36.74     26.60 o
  -7  17   7       45.45        8.60     27.76 o
  -6  17   7       14.00       38.71     32.70 o
  -5  17   7       54.63       29.07     53.43 o
  -4  17   7      107.07      133.11     25.39 o
  -3  17   7      909.52      908.77     32.19 o
  -2  17   7      278.38      287.53     25.54 o
  -1  17   7      240.66      242.57     22.99 o
   0  17   7       27.42       46.71     26.37 o
   1  17   7       96.11      107.98     19.35 o
   2  17   7       23.47       20.94     17.06 o
  -8  18   7       36.09       40.56     26.18 o
  -7  18   7       44.72       12.14     33.88 o
  -6  18   7       22.53       32.67     32.76 o
  -5  18   7      286.90      283.82     63.97 o
  -4  18   7       45.34       69.21     27.90 o
  -3  18   7       18.56       24.55     26.47 o
  -2  18   7        2.75       37.71     27.18 o
  -1  18   7      405.06      420.99     29.87 o
   0  18   7        0.88        5.74     16.96 o
   1  18   7       63.53       60.47     19.28 o
   2  18   7        0.17       -4.28     23.80 o
  -8  19   7        4.59       11.37     26.46 o
  -7  19   7        2.21       -4.21     27.02 o
  -6  19   7       51.18       38.87     30.97 o
  -5  19   7       21.30       24.82     34.76 o
  -4  19   7      156.99      160.45     26.47 o
  -3  19   7     2869.77     2821.44     51.71 o
  -2  19   7        8.09       10.52     34.39 o
  -1  19   7       44.95       51.53     22.94 o
   0  19   7        3.42       26.74     20.91 o
   1  19   7       27.50       47.86     19.05 o
   2  19   7       17.19       17.47     20.90 o
  -8  20   7       26.53       50.97     27.40 o
  -7  20   7       56.64       62.91     27.42 o
  -6  20   7      261.70      242.37     37.95 o
  -5  20   7       96.20      155.49     51.17 o
  -4  20   7      190.95      164.37     30.71 o
  -3  20   7       18.63       54.87     26.63 o
  -2  20   7       17.20       11.96     23.86 o
  -1  20   7      502.08      500.07     26.68 o
   0  20   7        8.54       46.39     20.12 o
   1  20   7        3.97      -11.17     17.09 o
   2  20   7        1.90       10.60     19.90 o
  -8  21   7       13.11        7.73     25.88 o
  -7  21   7       18.00       25.72     24.51 o
  -6  21   7       99.45      136.75     33.84 o
  -5  21   7      474.33      518.66    102.56 o
  -4  21   7       57.04       58.82     29.35 o
  -3  21   7       16.21       29.66     26.08 o
  -2  21   7       21.89       43.29     24.28 o
  -1  21   7      303.89      339.05     40.95 o
   0  21   7        2.11       10.07     21.35 o
   1  21   7       13.96       29.80     20.67 o
  -8  22   7       14.19       39.31     28.35 o
  -7  22   7       28.53       40.05     24.50 o
  -6  22   7       36.90       52.79     32.81 o
  -5  22   7       29.21       -7.09     34.81 o
  -4  22   7        0.82       23.79     23.32 o
  -3  22   7      178.91      163.95     22.10 o
  -2  22   7      173.13      158.68     21.00 o
  -1  22   7      129.83      129.36     20.95 o
   0  22   7       16.81       10.45     18.54 o
   1  22   7      106.22      123.02     23.90 o
  -7  23   7       43.71       35.29     26.41 o
  -6  23   7        0.07        8.98     29.80 o
  -5  23   7       12.30       -1.20     38.12 o
  -4  23   7       28.26       49.37     27.06 o
  -3  23   7        1.64      -27.57     24.38 o
  -2  23   7        5.23       29.89     20.69 o
  -1  23   7       33.93       54.61     27.33 o
   0  23   7        6.44      -21.03     20.13 o
   1  23   7       20.02       15.10     20.65 o
  -7  24   7        0.12       20.86     29.25 o
  -6  24   7        1.26       30.04     33.63 o
  -5  24   7        1.40       70.03     39.29 o
  -4  24   7      105.28      143.80     30.19 o
  -3  24   7        7.07       32.77     22.39 o
  -2  24   7        4.67       57.07     22.69 o
  -1  24   7       27.30       33.42     22.29 o
   0  24   7       44.03       43.17     21.41 o
   1  24   7       10.33       56.51     39.32 o
  -7  25   7        1.48       19.74     43.69 o
  -6  25   7       10.86      -46.45     32.62 o
  -5  25   7        0.35       73.40     44.93 o
  -4  25   7        5.46       16.31     22.62 o
  -3  25   7       57.10       59.31     23.98 o
  -2  25   7        3.80       14.82     24.72 o
  -1  25   7        5.41       -1.86     21.25 o
   0  25   7        0.60       17.88     19.33 o
  -6  26   7       17.59       20.00     30.60 o
  -5  26   7        4.77       42.17     37.74 o
  -4  26   7      121.65      140.39     30.58 o
  -3  26   7        2.42       30.69     22.53 o
  -2  26   7       57.84       93.12     26.43 o
  -1  26   7       35.03       44.58     22.56 o
   0  26   7        4.29       35.32     24.03 o
  -6  27   7        0.46        7.68     39.19 o
  -5  27   7       14.59       49.93     45.42 o
  -4  27   7       67.34       60.13     25.80 o
  -3  27   7       67.97       78.33     23.29 o
  -2  27   7      221.62      178.02     25.66 o
  -1  27   7       29.20       18.99     21.08 o
  -5  28   7       10.09        1.00     36.03 o
  -4  28   7       79.35       55.23     27.66 o
  -3  28   7       27.46       25.59     25.38 o
  -2  28   7        1.92       42.15     23.36 o
  -4  29   7       56.58       65.12     28.85 o
  -3  29   7       71.34       42.97     22.54 o
 -10   0   8        4.41       12.48     34.77 o
  -9   0   8       12.42       -5.65     33.22 o
  -8   0   8      100.67      146.38     33.54 o
  -7   0   8      157.55      167.09     49.17 o
  -6   0   8      285.30      274.36     37.10 o
  -5   0   8      381.68      437.86     42.09 o
  -4   0   8      516.00      543.72     41.83 o
  -3   0   8     3918.97     3694.40     90.34 o
  -2   0   8       25.80       45.22     28.69 o
  -1   0   8      656.57      634.36     27.77 o
   0   0   8      458.22      482.65     22.93 o
   1   0   8       20.54       10.39     25.64 o
   2   0   8       33.66       41.34     34.26 o
   3   0   8        0.97        1.19     22.47 o
 -10   1   8        3.89       29.01     28.33 o
  -9   1   8        7.61       13.44     26.15 o
  -8   1   8        3.83       32.37     24.54 o
  -7   1   8      167.62      165.03     25.34 o
  -6   1   8      752.88      706.63     32.44 o
  -5   1   8     1249.53     1279.03     34.47 o
  -4   1   8      375.04      383.05     26.56 o
  -3   1   8      190.10      201.65     21.59 o
  -2   1   8      118.78      110.05     18.37 o
  -1   1   8      166.28      167.21     17.74 o
   0   1   8       40.00       45.64     14.79 o
   1   1   8       33.72       29.99     15.32 o
   2   1   8       58.00       43.10     13.86 o
   3   1   8        5.66       -1.05     17.34 o
 -10   2   8        0.00       33.60     30.79 o
  -9   2   8        0.39       -2.32     26.69 o
  -8   2   8      104.74      120.92     25.55 o
  -7   2   8       11.57       41.99     25.67 o
  -6   2   8        9.94       23.99     28.26 o
  -5   2   8       27.10       37.10     36.57 o
  -4   2   8       87.91       92.84     27.12 o
  -3   2   8      114.50      126.17     21.62 o
  -2   2   8      422.24      426.43     26.13 o
  -1   2   8      420.03      426.04     19.83 o
   0   2   8       15.50       25.83     15.87 o
   1   2   8       15.91       29.46     14.30 o
   2   2   8        2.96       35.53     17.11 o
   3   2   8        9.34       33.78     19.34 o
 -10   3   8        4.25       62.94     31.26 o
  -9   3   8        0.59        0.70     21.76 o
  -8   3   8        4.07       -2.90     22.20 o
  -7   3   8       80.89       60.34     23.78 o
  -6   3   8        7.30       66.75     30.01 o
  -5   3   8        6.53       34.21     33.38 o
  -4   3   8      146.56      124.15     24.78 o
  -3   3   8        0.09       20.53     20.25 o
  -2   3   8      118.50      116.48     19.55 o
  -1   3   8        3.66        5.07     21.48 o
   0   3   8      254.60      251.17     17.51 o
   1   3   8       45.14       62.45     16.58 o
   2   3   8       13.12       23.84     16.21 o
   3   3   8        0.25       45.11     17.59 o
 -10   4   8        9.94       14.60     23.95 o
  -9   4   8        0.16       10.22     27.01 o
  -8   4   8      128.92      106.65     21.32 o
  -7   4   8        8.05       26.54     22.74 o
  -6   4   8      357.19      350.77     26.03 o
  -5   4   8      199.06      165.68     42.76 o
  -4   4   8      447.97      444.85     27.40 o
  -3   4   8       87.74      130.81     21.20 o
  -2   4   8       72.52       79.59     17.79 o
  -1   4   8      303.02      305.97     18.83 o
   0   4   8        8.99       17.42     15.09 o
   1   4   8        0.43        8.54     14.42 o
   2   4   8       33.91       42.78     16.36 o
   3   4   8       54.52       36.01     16.64 o
 -10   5   8        0.41        9.96     22.81 o
  -9   5   8        3.42        2.16     19.90 o
  -8   5   8      122.17      120.80     24.30 o
  -7   5   8        0.07       52.47     27.67 o
  -6   5   8       55.12       85.48     31.59 o
  -5   5   8       18.46       20.43     35.32 o
  -4   5   8      223.29      279.41     32.37 o
  -3   5   8      238.03      254.62     21.13 o
  -2   5   8      216.74      227.12     21.98 o
  -1   5   8        0.90       31.70     17.33 o
   0   5   8        4.16       20.24     18.11 o
   1   5   8      132.07      118.95     16.00 o
   2   5   8       34.59       50.62     16.23 o
   3   5   8        9.08        7.31     15.98 o
 -10   6   8       11.74       14.40     21.59 o
  -9   6   8       53.20       69.75     23.66 o
  -8   6   8       22.83       38.46     36.07 o
  -7   6   8       61.09      111.23     26.28 o
  -6   6   8        0.83       19.83     26.18 o
  -5   6   8      171.39      161.38     34.81 o
  -4   6   8        2.08       57.17     33.19 o
  -3   6   8       10.19        9.63     21.54 o
  -2   6   8      214.71      184.70     18.29 o
  -1   6   8      241.01      208.14     17.20 o
   0   6   8       13.43       35.57     21.27 o
   1   6   8        9.51       40.97     19.94 o
   2   6   8        2.09       29.76     17.37 o
   3   6   8       15.14       21.61     21.09 o
 -10   7   8        3.21       34.47     22.47 o
  -9   7   8        0.52       -3.76     24.55 o
  -8   7   8       26.07       50.25     20.85 o
  -7   7   8      162.86      215.85     31.10 o
  -6   7   8      538.75      564.57     49.22 o
  -5   7   8      265.30      286.88     37.32 o
  -4   7   8       18.81       35.07     31.60 o
  -3   7   8      572.41      573.84     23.78 o
  -2   7   8      176.55      212.84     20.55 o
  -1   7   8       74.72      104.41     19.17 o
   0   7   8      152.90      170.63     18.72 o
   1   7   8       29.77       25.14     16.48 o
   2   7   8        6.27       16.40     17.35 o
   3   7   8       13.29       62.91     21.12 o
 -10   8   8       68.24       47.99     26.01 o
  -9   8   8        6.18       31.84     25.57 o
  -8   8   8       96.84       86.69     23.64 o
  -7   8   8       23.30       46.09     28.06 o
  -6   8   8       75.11       75.60     26.11 o
  -5   8   8       88.96      144.97     58.82 o
  -4   8   8        1.50       -8.87     32.34 o
  -3   8   8     1238.67     1156.20     52.97 o
  -2   8   8      923.98      886.10     31.76 o
  -1   8   8      411.29      390.41     22.27 o
   0   8   8        7.38       35.78     17.87 o
   1   8   8      284.27      300.77     18.55 o
   2   8   8        8.90       20.47     17.50 o
   3   8   8        4.28       22.61     19.85 o
 -10   9   8        0.02       12.02     25.44 o
  -9   9   8       26.92       39.88     22.11 o
  -8   9   8      154.01      136.67     24.46 o
  -7   9   8       51.75       84.90     28.50 o
  -6   9   8      214.47      223.37     33.50 o
  -5   9   8      142.71      195.58     35.33 o
  -4   9   8      509.15      526.68     34.51 o
  -3   9   8      867.17      771.61     61.39 o
  -2   9   8        0.58        3.15     20.44 o
  -1   9   8      158.87      177.54     18.19 o
   0   9   8       25.19       38.99     19.84 o
   1   9   8      122.08      139.42     19.97 o
   2   9   8        1.81       -7.21     15.03 o
   3   9   8       40.85       81.64     21.64 o
 -10  10   8        0.23        8.76     24.35 o
  -9  10   8        2.04       16.43     22.41 o
  -8  10   8        3.26       41.05     23.05 o
  -7  10   8       57.26       96.45     27.87 o
  -6  10   8        6.18       47.07     40.49 o
  -5  10   8       30.44       85.71     36.62 o
  -4  10   8       44.54       66.38     25.51 o
  -3  10   8      111.14       90.53     23.48 o
  -2  10   8      256.97      275.70     19.02 o
  -1  10   8      122.52      137.97     19.05 o
   0  10   8      103.59      122.38     18.98 o
   1  10   8        9.20       -0.04     18.90 o
   2  10   8      106.85      124.06     17.35 o
 -10  11   8        4.77       -0.07     24.61 o
  -9  11   8        3.58        4.16     25.02 o
  -8  11   8       31.48       32.38     26.95 o
  -7  11   8        9.04       28.71     26.80 o
  -6  11   8      136.10      129.94     37.04 o
  -5  11   8       26.39       26.03     33.46 o
  -4  11   8       71.75       56.82     29.08 o
  -3  11   8        2.73       34.44     21.08 o
  -2  11   8        3.41        1.81     20.96 o
  -1  11   8       31.58       -4.40     19.10 o
   0  11   8       44.75       43.55     17.84 o
   1  11   8        2.08      -13.99     24.53 o
   2  11   8        4.96       -2.83     17.04 o
 -10  12   8       19.13      -14.49     34.60 o
  -9  12   8        2.91       28.70     23.65 o
  -8  12   8       94.95       81.44     22.80 o
  -7  12   8       29.20       23.88     28.80 o
  -6  12   8        5.70       18.73     40.10 o
  -5  12   8      257.52      262.28     38.64 o
  -4  12   8       58.14       65.94     24.65 o
  -3  12   8       51.67       30.59     30.13 o
  -2  12   8      391.44      401.21     25.77 o
  -1  12   8      452.94      490.31     22.92 o
   0  12   8        0.14       27.03     17.90 o
   1  12   8       74.28       94.77     17.35 o
   2  12   8        8.17       17.27     19.21 o
  -9  13   8       43.33       29.08     26.91 o
  -8  13   8       12.84       -6.34     28.94 o
  -7  13   8      506.77      517.87     53.95 o
  -6  13   8      561.36      560.26     50.30 o
  -5  13   8       17.87       -6.47     33.99 o
  -4  13   8      253.98      293.65     33.47 o
  -3  13   8      455.55      488.39     59.12 o
  -2  13   8       49.10       25.84     25.11 o
  -1  13   8        0.02       15.69     20.02 o
   0  13   8        0.01       17.34     19.99 o
   1  13   8        1.60       -0.62     17.58 o
   2  13   8       50.45       69.11     19.65 o
  -9  14   8       22.62       44.54     29.34 o
  -8  14   8        0.46       41.85     28.82 o
  -7  14   8        3.44       20.29     27.89 o
  -6  14   8       26.97       43.48     34.46 o
  -5  14   8      420.05      389.34     37.53 o
  -4  14   8        6.37       -2.74     32.64 o
  -3  14   8      415.23      413.17     34.10 o
  -2  14   8      348.33      415.75     26.89 o
  -1  14   8      456.66      489.76     27.44 o
   0  14   8       26.67       50.62     22.43 o
   1  14   8      222.90      224.10     18.93 o
   2  14   8       32.95       19.94     19.85 o
  -9  15   8        2.67       23.06     26.75 o
  -8  15   8       65.03       71.06     30.26 o
  -7  15   8      125.17      119.87     29.56 o
  -6  15   8        6.94        8.67     41.70 o
  -5  15   8      370.75      388.61     31.17 o
  -4  15   8       42.09       92.80     31.98 o
  -3  15   8      449.91      466.45     51.01 o
  -2  15   8       29.02       54.81     25.41 o
  -1  15   8       34.13       42.57     21.57 o
   0  15   8       30.15       64.98     24.63 o
   1  15   8       17.70       31.92     23.22 o
   2  15   8        1.53       40.30     19.12 o
  -9  16   8        2.31       29.24     24.95 o
  -8  16   8        2.55       18.22     28.12 o
  -7  16   8       79.05       51.47     30.32 o
  -6  16   8       46.32      117.91     53.46 o
  -5  16   8      105.82       91.19     30.45 o
  -4  16   8       12.07        5.95     31.79 o
  -3  16   8      278.64      248.80     32.63 o
  -2  16   8      626.61      605.23     30.33 o
  -1  16   8      147.24      180.08     21.48 o
   0  16   8        2.90       23.70     21.38 o
   1  16   8       11.25      -19.76     24.84 o
   2  16   8        1.44        9.17     18.82 o
  -9  17   8        0.81        4.97     24.59 o
  -8  17   8       21.12       87.89     40.07 o
  -7  17   8      106.48       72.98     37.98 o
  -6  17   8       18.42       -5.97     35.45 o
  -5  17   8      156.95      181.30     28.63 o
  -4  17   8      184.43      188.58     25.24 o
  -3  17   8      203.51      191.44     27.61 o
  -2  17   8       73.74       27.94     29.67 o
  -1  17   8      318.86      292.77     23.94 o
   0  17   8       67.92       87.92     22.21 o
   1  17   8        0.03       25.19     17.10 o
  -9  18   8        1.97       23.75     24.33 o
  -8  18   8        7.26       10.27     24.78 o
  -7  18   8        4.83      -26.88     26.24 o
  -6  18   8      141.10      176.80     33.70 o
  -5  18   8      292.75      237.70     32.59 o
  -4  18   8      351.27      359.70     26.22 o
  -3  18   8      416.92      456.02     30.52 o
  -2  18   8      188.74      198.30     27.41 o
  -1  18   8       37.35       33.20     20.92 o
   0  18   8       33.10       68.80     20.39 o
   1  18   8       17.69       15.51     18.85 o
  -8  19   8        4.18       12.18     29.39 o
  -7  19   8        1.22       14.51     40.96 o
  -6  19   8      164.60      103.18     37.64 o
  -5  19   8      145.76      124.17     32.88 o
  -4  19   8      129.11      116.68     23.79 o
  -3  19   8       10.17       43.53     22.94 o
  -2  19   8        0.02       30.29     23.13 o
  -1  19   8       65.91       77.91     23.02 o
   0  19   8       42.16       80.18     19.67 o
   1  19   8       11.80       34.75     22.17 o
  -8  20   8       47.62        0.85     24.46 o
  -7  20   8       91.54      104.09     33.55 o
  -6  20   8       14.57       41.59     33.15 o
  -5  20   8      285.11      271.51     41.26 o
  -4  20   8      102.11       97.70     25.29 o
  -3  20   8        6.42       48.35     24.02 o
  -2  20   8       66.62       68.88     22.88 o
  -1  20   8      212.10      209.06     21.05 o
   0  20   8       57.99       78.79     23.01 o
   1  20   8        0.05        6.78     22.15 o
  -8  21   8       35.18       70.38     29.16 o
  -7  21   8      172.17      203.94     39.03 o
  -6  21   8      229.23      265.98     30.31 o
  -5  21   8       77.51       77.68     29.02 o
  -4  21   8       54.63       51.04     25.35 o
  -3  21   8        8.46       20.18     23.24 o
  -2  21   8       26.41       60.93     31.09 o
  -1  21   8       43.42       37.65     24.52 o
   0  21   8       19.65       10.29     24.54 o
   1  21   8      138.25       97.79     21.03 o
  -8  22   8        3.09       77.14     48.95 o
  -7  22   8        2.58       23.48     26.46 o
  -6  22   8       35.50       29.71     31.79 o
  -5  22   8       29.71        2.04     28.57 o
  -4  22   8       98.12       93.84     23.84 o
  -3  22   8       89.13       97.28     29.15 o
  -2  22   8       67.31       93.75     22.87 o
  -1  22   8       85.11      100.21     22.09 o
   0  22   8       28.61       54.55     18.76 o
  -7  23   8        0.39       26.68     31.02 o
  -6  23   8        0.29       59.68     31.18 o
  -5  23   8       27.64       58.81     57.77 o
  -4  23   8      198.27      209.74     27.43 o
  -3  23   8       23.79       37.92     23.54 o
  -2  23   8        0.85       38.11     22.57 o
  -1  23   8       15.02       28.01     21.40 o
   0  23   8       29.98       34.30     19.61 o
  -7  24   8        2.72        4.59     29.93 o
  -6  24   8       26.68       68.93     33.27 o
  -5  24   8       51.53       26.16     32.52 o
  -4  24   8        3.45      -11.56     24.91 o
  -3  24   8       19.73       25.48     27.00 o
  -2  24   8       12.32      -13.21     19.41 o
  -1  24   8       13.17       58.42     23.55 o
   0  24   8        7.28       20.44     19.86 o
  -6  25   8       33.28        5.65     28.84 o
  -5  25   8        0.14       33.35     30.71 o
  -4  25   8       25.46       -0.04     26.97 o
  -3  25   8       10.59       37.25     26.69 o
  -2  25   8        0.26       29.87     21.22 o
  -1  25   8        5.97       50.18     21.25 o
  -6  26   8        0.83       34.10     32.54 o
  -5  26   8       15.38        3.59     33.04 o
  -4  26   8       24.92        9.40     22.32 o
  -3  26   8        0.22       44.57     24.47 o
  -2  26   8       40.26       48.62     22.07 o
  -1  26   8        7.81        5.96     21.27 o
  -5  27   8        3.47       -8.87     28.15 o
  -4  27   8        9.46       11.85     29.96 o
  -3  27   8       16.08       35.08     24.67 o
  -2  27   8       36.14       60.91     26.91 o
  -4  28   8        0.61        1.78     24.99 o
  -3  28   8        0.01       27.67     27.89 o
 -10   1   9        8.30       28.90     27.25 o
  -9   1   9        0.16       -5.17     21.40 o
  -8   1   9        0.91        0.95     22.24 o
  -7   1   9       56.54       69.25     26.13 o
  -6   1   9       91.40       89.35     27.65 o
  -5   1   9      550.09      505.06     26.53 o
  -4   1   9       31.94       53.12     25.59 o
  -3   1   9       48.19       67.94     22.70 o
  -2   1   9        2.49        8.30     17.61 o
  -1   1   9      525.82      537.13     19.32 o
   0   1   9       52.66       72.77     15.23 o
   1   1   9       10.09       17.68     15.52 o
   2   1   9        6.31       20.83     16.39 o
 -10   2   9       15.84       34.91     29.24 o
  -9   2   9        6.06      -15.01     22.35 o
  -8   2   9       42.72       58.89     22.72 o
  -7   2   9      232.27      257.90     29.57 o
  -6   2   9       12.57       39.24     28.68 o
  -5   2   9      131.31      131.85     28.32 o
  -4   2   9      751.37      755.99     28.84 o
  -3   2   9       93.29      101.81     21.03 o
  -2   2   9       63.62      104.56     18.47 o
  -1   2   9       31.99       40.30     17.10 o
   0   2   9       19.95       55.98     15.20 o
   1   2   9      143.91      134.55     14.29 o
   2   2   9        1.05       22.58     18.24 o
 -10   3   9       49.67       44.63     25.71 o
  -9   3   9        3.78       19.02     22.14 o
  -8   3   9        3.68       37.03     25.07 o
  -7   3   9      120.86      130.90     25.47 o
  -6   3   9      200.55      202.44     31.69 o
  -5   3   9       43.50       55.51     30.55 o
  -4   3   9        5.13       41.39     21.08 o
  -3   3   9       16.17       46.30     21.22 o
  -2   3   9       70.84      118.68     18.80 o
  -1   3   9       67.29       93.59     20.95 o
   0   3   9        1.93       19.31     16.12 o
   1   3   9       82.99       82.87     14.22 o
   2   3   9        8.55       32.88     16.45 o
 -10   4   9        2.83       24.87     27.10 o
  -9   4   9        3.67       54.75     27.25 o
  -8   4   9        0.27       55.25     27.11 o
  -7   4   9       70.03       82.87     26.37 o
  -6   4   9       28.25       48.32     37.67 o
  -5   4   9      200.58      217.81     33.31 o
  -4   4   9       39.02       44.47     22.19 o
  -3   4   9      175.80      169.58     18.06 o
  -2   4   9       33.56       13.43     17.60 o
  -1   4   9      314.42      330.96     25.96 o
   0   4   9        0.71       -5.08     15.66 o
   1   4   9        3.16      -14.83     16.74 o
   2   4   9        0.02        1.75     15.52 o
 -10   5   9       11.82       11.71     22.46 o
  -9   5   9      114.96      137.35     24.60 o
  -8   5   9        2.92       36.13     25.71 o
  -7   5   9       30.36       33.86     30.55 o
  -6   5   9      135.72       84.76     37.94 o
  -5   5   9       91.46       78.35     30.32 o
  -4   5   9       81.93      117.24     26.87 o
  -3   5   9      486.09      489.75     19.66 o
  -2   5   9      353.42      393.95     19.73 o
  -1   5   9     1014.45     1018.91     31.37 o
   0   5   9        5.15       10.19     16.54 o
   1   5   9        5.17       22.33     15.77 o
   2   5   9        6.75       12.00     17.70 o
 -10   6   9       14.66       40.73     26.13 o
  -9   6   9        1.73       -7.95     30.60 o
  -8   6   9        0.74        3.25     23.53 o
  -7   6   9       82.43       83.34     26.01 o
  -6   6   9      994.61      891.86     67.86 o
  -5   6   9     1425.61     1360.61     35.72 o
  -4   6   9      773.74      764.14     28.10 o
  -3   6   9      295.65      335.51     19.28 o
  -2   6   9      152.92      167.63     17.89 o
  -1   6   9      113.49      130.51     17.40 o
   0   6   9      232.79      216.48     16.43 o
   1   6   9       91.64      118.73     17.14 o
   2   6   9        6.52       -3.69     19.55 o
 -10   7   9       29.65       38.55     24.11 o
  -9   7   9       63.13       77.14     23.79 o
  -8   7   9      175.21      201.70     25.98 o
  -7   7   9      175.94      183.59     27.16 o
  -6   7   9      543.10      545.88     40.53 o
  -5   7   9      270.49      242.84     32.76 o
  -4   7   9      365.59      337.78     44.12 o
  -3   7   9      194.06      213.93     20.85 o
  -2   7   9      290.34      301.60     20.33 o
  -1   7   9      716.68      684.94     57.33 o
   0   7   9      351.55      369.60     17.60 o
   1   7   9      237.11      259.05     19.61 o
   2   7   9       24.51       39.00     21.24 o
 -10   8   9        5.22       40.42     24.44 o
  -9   8   9        7.29       18.85     25.33 o
  -8   8   9        3.55       33.52     25.53 o
  -7   8   9        7.19       35.73     27.77 o
  -6   8   9      538.92      505.16     39.91 o
  -5   8   9      289.03      313.42     34.36 o
  -4   8   9      469.63      458.36     28.27 o
  -3   8   9      151.24      156.58     20.03 o
  -2   8   9      417.24      375.63     29.99 o
  -1   8   9      147.07      112.54     18.24 o
   0   8   9        6.32       57.04     20.59 o
   1   8   9       28.70       48.96     19.22 o
   2   8   9       59.10       48.47     18.49 o
 -10   9   9        8.23       11.84     25.49 o
  -9   9   9       59.70       64.14     25.73 o
  -8   9   9       71.00       95.65     28.83 o
  -7   9   9        0.02      -25.71     25.08 o
  -6   9   9       56.56       73.75     34.39 o
  -5   9   9      101.86       78.27     31.21 o
  -4   9   9      117.63       91.02     25.57 o
  -3   9   9        0.00       29.05     23.26 o
  -2   9   9       14.18       60.68     17.89 o
  -1   9   9       34.94       42.68     17.52 o
   0   9   9      183.24      188.35     30.02 o
   1   9   9        7.83        9.03     18.73 o
   2   9   9       11.50       38.49     20.09 o
 -10  10   9        4.05        6.64     24.21 o
  -9  10   9       76.34       81.02     28.71 o
  -8  10   9       22.08       55.77     31.23 o
  -7  10   9       13.83       48.83     30.24 o
  -6  10   9      177.19      161.31     36.57 o
  -5  10   9       79.75       85.29     30.91 o
  -4  10   9      253.30      224.29     23.07 o
  -3  10   9       65.99       96.22     22.20 o
  -2  10   9        4.57       13.40     18.43 o
  -1  10   9        0.01       12.82     17.24 o
   0  10   9      123.91      151.20     20.34 o
   1  10   9        5.39       27.82     20.51 o
   2  10   9        1.33        8.99     21.62 o
 -10  11   9        0.25       24.03     25.46 o
  -9  11   9        2.47       40.95     31.87 o
  -8  11   9        0.04       13.55     31.19 o
  -7  11   9      172.37      182.83     24.17 o
  -6  11   9       18.78       44.18     35.05 o
  -5  11   9      526.34      575.67     38.64 o
  -4  11   9      142.01      162.21     26.85 o
  -3  11   9        4.30       25.80     24.70 o
  -2  11   9       78.98      104.52     19.03 o
  -1  11   9      257.39      269.78     20.30 o
   0  11   9       41.93       84.75     20.79 o
   1  11   9        9.19       30.12     17.25 o
   2  11   9       21.25       70.03     21.65 o
 -10  12   9       24.54       36.80     24.70 o
  -9  12   9       41.30       53.16     26.26 o
  -8  12   9        2.90        2.20     29.79 o
  -7  12   9       56.96       70.80     25.23 o
  -6  12   9       46.02       19.36     39.16 o
  -5  12   9        3.58       51.20     33.52 o
  -4  12   9      641.09      646.88     28.27 o
  -3  12   9       45.53       62.85     20.50 o
  -2  12   9      144.77      110.57     18.57 o
  -1  12   9        0.01       51.24     21.52 o
   0  12   9       18.38        5.70     18.36 o
   1  12   9       26.71       26.59     17.24 o
 -10  13   9        0.16        5.80     29.08 o
  -9  13   9       10.71       -1.35     27.60 o
  -8  13   9       90.86       86.52     31.00 o
  -7  13   9       14.47       84.44     32.90 o
  -6  13   9       93.24       73.29     35.93 o
  -5  13   9      285.29      284.50     31.65 o
  -4  13   9        0.03       24.56     32.73 o
  -3  13   9       65.47       46.74     27.49 o
  -2  13   9      158.08      234.69     28.66 o
  -1  13   9        0.19       32.07     20.06 o
   0  13   9        0.51      -14.96     20.99 o
   1  13   9        3.57       20.82     18.61 o
  -9  14   9        0.17        7.71     23.46 o
  -8  14   9       12.48        4.18     27.72 o
  -7  14   9        7.58       63.60     58.25 o
  -6  14   9      216.53      182.70     40.09 o
  -5  14   9      212.83      161.36     35.40 o
  -4  14   9      224.18      225.42     30.21 o
  -3  14   9      447.17      425.28     26.01 o
  -2  14   9      110.78      107.10     21.30 o
  -1  14   9        2.04       13.46     22.50 o
   0  14   9       23.92       47.02     20.84 o
   1  14   9        1.31        9.65     22.99 o
  -9  15   9        6.11      -20.71     35.54 o
  -8  15   9        0.18       23.62     24.86 o
  -7  15   9       69.54       91.34     56.92 o
  -6  15   9       79.80      124.31     34.69 o
  -5  15   9        5.05       60.94     34.67 o
  -4  15   9        9.99       35.17     27.17 o
  -3  15   9      352.61      317.51     31.65 o
  -2  15   9      131.05      149.41     23.96 o
  -1  15   9      410.34      375.47     24.09 o
   0  15   9       68.10       81.86     18.01 o
   1  15   9        0.18       26.98     18.52 o
  -9  16   9       14.13       42.74     26.55 o
  -8  16   9       10.38       21.37     28.23 o
  -7  16   9       20.30       35.27     70.36 o
  -6  16   9        0.10       24.47     40.00 o
  -5  16   9      637.93      616.58     33.07 o
  -4  16   9      107.71       81.96     27.32 o
  -3  16   9      252.97      247.19     30.26 o
  -2  16   9       53.61       62.71     23.51 o
  -1  16   9        9.84       11.18     21.03 o
   0  16   9       55.38       65.20     24.09 o
   1  16   9        1.90       40.48     19.27 o
  -9  17   9        0.04       25.20     25.63 o
  -8  17   9        2.93        6.00     30.42 o
  -7  17   9       15.53       24.66     24.21 o
  -6  17   9       28.53       19.88     31.32 o
  -5  17   9        0.29      -11.27     25.32 o
  -4  17   9       41.09       56.83     27.67 o
  -3  17   9       42.40       84.37     27.34 o
  -2  17   9       21.62       29.49     24.00 o
  -1  17   9       66.04       90.89     21.75 o
   0  17   9        0.23       38.35     21.87 o
   1  17   9        5.96       39.95     29.11 o
  -9  18   9       13.11        4.83     28.59 o
  -8  18   9       90.59      147.50     36.96 o
  -7  18   9        4.60       18.03     28.86 o
  -6  18   9       42.29       -4.69     28.89 o
  -5  18   9        5.74       -2.38     28.23 o
  -4  18   9       86.97       95.78     28.32 o
  -3  18   9       52.70       51.10     26.16 o
  -2  18   9       19.98       40.16     23.70 o
  -1  18   9        2.24       18.73     20.72 o
   0  18   9        1.79       35.32     22.46 o
  -8  19   9        7.33       32.49     27.88 o
  -7  19   9        2.91       12.14     30.22 o
  -6  19   9        0.00      -27.01     32.57 o
  -5  19   9      117.01       92.30     25.04 o
  -4  19   9       60.03       73.78     26.57 o
  -3  19   9      175.33      138.95     26.21 o
  -2  19   9       74.22       56.59     30.67 o
  -1  19   9       29.62       32.47     23.05 o
   0  19   9        0.06       25.70     21.15 o
  -8  20   9        4.86       15.45     26.55 o
  -7  20   9        6.27       -5.62     33.55 o
  -6  20   9       26.60       38.04     31.40 o
  -5  20   9       89.75       94.20     26.13 o
  -4  20   9      162.59      156.07     25.41 o
  -3  20   9      258.51      265.29     27.96 o
  -2  20   9        8.84       32.42     20.23 o
  -1  20   9       14.91       -7.51     20.85 o
   0  20   9        2.22        5.81     18.42 o
  -8  21   9       37.45       -6.78     30.85 o
  -7  21   9       43.99       59.14     30.14 o
  -6  21   9       30.93       54.19     30.54 o
  -5  21   9        0.08        4.23     26.23 o
  -4  21   9       14.33       39.24     25.98 o
  -3  21   9        3.07       58.99     21.90 o
  -2  21   9        2.42        8.85     19.39 o
  -1  21   9       34.49       30.53     19.93 o
   0  21   9       33.13       59.37     19.16 o
  -8  22   9       33.47       42.00     32.72 o
  -7  22   9        3.64       18.20     31.16 o
  -6  22   9       49.67       55.21     30.51 o
  -5  22   9       69.95       79.22     27.25 o
  -4  22   9        7.42        0.96     25.42 o
  -3  22   9        3.24       24.31     23.03 o
  -2  22   9       12.55        0.77     20.09 o
  -1  22   9       27.65       47.63     23.83 o
  -7  23   9       22.70       68.86     39.29 o
  -6  23   9       25.46       33.48     32.19 o
  -5  23   9       13.53       34.36     27.47 o
  -4  23   9        1.65       26.45     26.63 o
  -3  23   9        0.86       29.42     24.03 o
  -2  23   9        2.62       11.48     19.79 o
  -1  23   9       15.85       24.52     20.81 o
  -7  24   9        0.32       63.65     29.27 o
  -6  24   9       30.84       64.90     27.72 o
  -5  24   9        0.02       15.63     28.63 o
  -4  24   9        7.47        8.98     25.16 o
  -3  24   9        5.90       13.55     22.59 o
  -2  24   9        0.39      -11.91     18.72 o
  -6  25   9        0.36        4.40     30.32 o
  -5  25   9        0.30      -16.38     29.77 o
  -4  25   9       26.92        9.97     27.35 o
  -3  25   9       58.69       50.64     20.25 o
  -2  25   9        0.03       53.90     23.62 o
  -5  26   9        0.68      -19.27     31.02 o
  -4  26   9        4.14       27.48     24.26 o
  -3  26   9       54.01       59.57     27.03 o
  -4  27   9        2.19       13.71     65.12 o
 -10   0  10       27.13       -7.73     34.40 o
  -9   0  10       82.32       86.50     34.18 o
  -8   0  10      372.53      380.08     34.52 o
  -7   0  10       17.76       43.55     37.45 o
  -6   0  10      241.62      285.18     37.25 o
  -5   0  10      765.88      744.20     41.03 o
  -4   0  10       30.60        5.25     36.35 o
  -3   0  10     6529.20     6215.74     46.63 o
  -2   0  10       12.86       62.45     24.27 o
  -1   0  10        2.17       30.44     27.71 o
   0   0  10       24.33       14.18     20.02 o
   1   0  10       39.08       69.70     24.17 o
 -10   1  10        4.06       40.85     22.01 o
  -9   1  10        1.07       12.91     22.27 o
  -8   1  10        1.20       -5.94     22.61 o
  -7   1  10       16.21       53.22     29.18 o
  -6   1  10      789.32      761.07     29.90 o
  -5   1  10     1763.29     1656.83     39.97 o
  -4   1  10      303.92      302.89     23.01 o
  -3   1  10      815.25      819.91     24.09 o
  -2   1  10      145.75      137.16     17.31 o
  -1   1  10      119.45       89.48     14.92 o
   0   1  10       18.37       39.02     14.82 o
   1   1  10        8.02       12.23     16.78 o
 -10   2  10        2.05       18.91     25.24 o
  -9   2  10       16.75       20.94     23.63 o
  -8   2  10      160.74      167.93     24.46 o
  -7   2  10      385.24      389.61     27.60 o
  -6   2  10      157.39      176.86     31.92 o
  -5   2  10      142.54      134.12     26.36 o
  -4   2  10      194.70      170.44     24.43 o
  -3   2  10      514.89      496.11     20.18 o
  -2   2  10      241.44      253.44     19.67 o
  -1   2  10      483.96      494.99     19.73 o
   0   2  10        0.55       18.97     22.99 o
   1   2  10        0.98       27.15     14.37 o
 -10   3  10       25.75       44.76     26.64 o
  -9   3  10      110.19      144.61     25.87 o
  -8   3  10       38.08       10.11     23.89 o
  -7   3  10        1.64       30.32     27.99 o
  -6   3  10      166.35      182.60     30.65 o
  -5   3  10      684.17      691.43     30.88 o
  -4   3  10      382.52      402.00     22.29 o
  -3   3  10      119.15      109.87     20.24 o
  -2   3  10      118.28       96.81     16.69 o
  -1   3  10      385.84      380.54     26.73 o
   0   3  10        1.63       24.15     16.37 o
   1   3  10        8.84       -1.18     14.09 o
 -10   4  10       22.18       16.94     23.09 o
  -9   4  10        0.09       13.60     25.08 o
  -8   4  10      101.88       85.27     24.18 o
  -7   4  10        0.18       18.63     24.97 o
  -6   4  10       72.49      111.03     36.12 o
  -5   4  10      975.97      925.16     29.49 o
  -4   4  10      302.31      307.26     22.46 o
  -3   4  10      735.82      676.15     22.71 o
  -2   4  10       19.63       33.41     17.19 o
  -1   4  10      147.62      151.83     16.87 o
   0   4  10       36.20       43.93     16.90 o
   1   4  10       43.10       21.75     18.93 o
 -10   5  10       16.01       38.53     30.52 o
  -9   5  10       10.77       40.70     24.95 o
  -8   5  10      349.85      366.51     27.56 o
  -7   5  10      364.76      382.22     34.03 o
  -6   5  10      149.20      204.38     37.37 o
  -5   5  10       76.15       70.24     28.53 o
  -4   5  10      481.95      509.79     24.96 o
  -3   5  10        2.99       21.01     17.61 o
  -2   5  10      207.51      214.04     19.43 o
  -1   5  10       33.98       40.27     16.92 o
   0   5  10       51.07       67.46     17.72 o
   1   5  10       13.11       40.68     18.15 o
 -10   6  10       57.60       93.88     25.69 o
  -9   6  10        0.48       34.23     24.64 o
  -8   6  10       18.73       -7.11     25.57 o
  -7   6  10      133.38      120.01     27.41 o
  -6   6  10        2.05       47.24     32.75 o
  -5   6  10       13.02        6.76     26.89 o
  -4   6  10        1.83       29.33     25.16 o
  -3   6  10      216.01      237.56     19.46 o
  -2   6  10      165.93      202.51     18.75 o
  -1   6  10        7.06       57.94     19.12 o
   0   6  10       21.35       51.30     15.26 o
   1   6  10        5.80       27.24     19.72 o
 -10   7  10        8.60       44.16     26.73 o
  -9   7  10        2.38        3.93     22.84 o
  -8   7  10       31.32       32.32     27.64 o
  -7   7  10       23.75       65.64     29.67 o
  -6   7  10        3.27       23.59     33.82 o
  -5   7  10      109.51      119.86     29.60 o
  -4   7  10       86.78       81.33     22.17 o
  -3   7  10      127.25      164.83     18.60 o
  -2   7  10      123.42      149.61     17.16 o
  -1   7  10      121.39      149.17     16.33 o
   0   7  10        2.03       -3.01     33.00 o
   1   7  10        1.44        7.50     18.24 o
 -10   8  10       45.21       15.36     28.38 o
  -9   8  10       28.30       61.93     31.56 o
  -8   8  10       22.47       40.30     23.24 o
  -7   8  10       77.31       75.78     24.90 o
  -6   8  10      113.91      113.59     31.35 o
  -5   8  10       46.62       82.45     30.08 o
  -4   8  10      466.49      455.88     29.63 o
  -3   8  10      222.80      187.86     17.60 o
  -2   8  10       89.20      107.00     17.11 o
  -1   8  10        5.55       11.05     16.86 o
   0   8  10        0.07        1.67     18.47 o
   1   8  10       29.54       44.03     16.99 o
 -10   9  10        3.90       14.49     24.96 o
  -9   9  10       23.25       60.11     30.92 o
  -8   9  10       64.91       65.66     23.25 o
  -7   9  10       54.01       30.80     25.10 o
  -6   9  10       76.19       39.17     26.46 o
  -5   9  10      199.16      257.10     30.62 o
  -4   9  10      376.89      365.00     23.99 o
  -3   9  10        0.03       36.95     20.27 o
  -2   9  10       78.82       64.91     17.61 o
  -1   9  10        4.73       64.82     17.57 o
   0   9  10       97.14       81.62     16.36 o
   1   9  10        0.03       21.60     20.27 o
 -10  10  10        1.80       -9.49     27.93 o
  -9  10  10        0.60       -7.16     24.11 o
  -8  10  10        0.79       22.63     26.68 o
  -7  10  10       26.95       64.32     35.21 o
  -6  10  10       18.28       48.69     32.39 o
  -5  10  10        7.35        8.71     40.74 o
  -4  10  10       10.02       34.63     23.11 o
  -3  10  10      386.79      374.13     25.33 o
  -2  10  10       59.26       61.40     19.20 o
  -1  10  10       70.03       63.38     19.67 o
   0  10  10       24.75       23.00     18.43 o
   1  10  10       18.98       55.19     21.64 o
 -10  11  10        6.35       -7.47     35.94 o
  -9  11  10        0.05       24.29     28.13 o
  -8  11  10        0.73       23.87     25.89 o
  -7  11  10       36.10       51.99     29.92 o
  -6  11  10      202.10      194.47     28.90 o
  -5  11  10        4.16       67.80     31.71 o
  -4  11  10       10.85       54.04     22.23 o
  -3  11  10        0.46       23.51     22.19 o
  -2  11  10       75.94       94.09     18.57 o
  -1  11  10      184.23      143.59     18.81 o
   0  11  10       35.46       30.60     16.95 o
   1  11  10        6.35        5.57     19.09 o
 -10  12  10        7.29       41.94     36.36 o
  -9  12  10       37.43       74.36     31.79 o
  -8  12  10       54.97       76.92     36.04 o
  -7  12  10        3.51       23.25     30.33 o
  -6  12  10       69.04       81.30     30.23 o
  -5  12  10       33.42       56.75     30.95 o
  -4  12  10       76.45       64.56     22.12 o
  -3  12  10        7.99       35.08     22.49 o
  -2  12  10       51.50       57.26     19.82 o
  -1  12  10       71.15      108.06     20.02 o
   0  12  10       14.40       22.21     18.39 o
   1  12  10        0.24        0.80     18.40 o
 -10  13  10        3.71       24.16     30.23 o
  -9  13  10        0.55       37.81     36.21 o
  -8  13  10       57.66      113.91     29.25 o
  -7  13  10       62.64       26.65     32.82 o
  -6  13  10        2.25       24.94     28.30 o
  -5  13  10      492.77      508.85     34.88 o
  -4  13  10      618.91      551.77     26.72 o
  -3  13  10       59.03       90.60     23.72 o
  -2  13  10       31.24       19.70     21.02 o
  -1  13  10       37.45       46.61     20.05 o
   0  13  10        5.98       11.69     26.79 o
  -9  14  10       19.06       29.71     30.62 o
  -8  14  10        0.37        2.18     28.07 o
  -7  14  10       19.89       46.84     34.64 o
  -6  14  10      157.51      136.90     38.54 o
  -5  14  10       50.44       16.15     33.63 o
  -4  14  10       49.47       67.81     28.29 o
  -3  14  10      273.05      261.77     25.04 o
  -2  14  10        0.94       60.54     24.74 o
  -1  14  10        8.62       23.51     18.28 o
   0  14  10        7.66       21.56     20.38 o
  -9  15  10        6.42       56.95     38.99 o
  -8  15  10        9.25      -46.80     31.69 o
  -7  15  10       13.65       39.97     41.32 o
  -6  15  10        0.31       -0.57     35.89 o
  -5  15  10       67.46       68.69     29.70 o
  -4  15  10       30.87       32.38     28.69 o
  -3  15  10       14.66       -9.71     23.08 o
  -2  15  10       30.67       88.40     28.67 o
  -1  15  10        8.01       27.94     20.46 o
   0  15  10        0.00        6.24     19.43 o
  -9  16  10        0.49        8.68     36.24 o
  -8  16  10        2.62      -12.00     48.74 o
  -7  16  10        1.56       49.87     68.77 o
  -6  16  10       15.25       71.43     36.46 o
  -5  16  10      171.32      164.38     30.67 o
  -4  16  10      108.99      137.28     28.86 o
  -3  16  10       39.88       25.30     26.24 o
  -2  16  10        0.16       37.31     33.44 o
  -1  16  10        3.85      -10.01     21.91 o
   0  16  10        2.17      -18.21     24.29 o
  -9  17  10        7.09       41.25     29.39 o
  -8  17  10       12.79       30.80     28.03 o
  -7  17  10       90.83      144.46     40.07 o
  -6  17  10      223.16      214.99     37.67 o
  -5  17  10      154.77      121.22     30.58 o
  -4  17  10       31.59       13.94     25.83 o
  -3  17  10        1.14       20.20     32.08 o
  -2  17  10        4.74       12.14     25.15 o
  -1  17  10        2.24        3.44     19.77 o
   0  17  10       28.00       28.73     20.95 o
  -9  18  10       20.65       44.75     36.05 o
  -8  18  10        1.58        7.81     34.09 o
  -7  18  10        5.66      -21.84     47.50 o
  -6  18  10       57.47       85.26     37.41 o
  -5  18  10      133.81      105.56     33.42 o
  -4  18  10      150.79      172.16     28.45 o
  -3  18  10       57.89       89.80     21.53 o
  -2  18  10       26.87       79.96     23.27 o
  -1  18  10       13.51       14.19     27.10 o
  -8  19  10       42.05       83.46     31.88 o
  -7  19  10       63.42       85.80     35.38 o
  -6  19  10        3.85       -0.96     28.75 o
  -5  19  10        1.29       17.02     25.88 o
  -4  19  10        0.55       61.57     27.60 o
  -3  19  10       22.88       -5.83     25.94 o
  -2  19  10       47.50       27.67     24.68 o
  -1  19  10        3.63        6.84     23.62 o
  -8  20  10       14.86       -5.12     25.97 o
  -7  20  10       54.94       12.03     33.12 o
  -6  20  10       72.02       94.62     31.22 o
  -5  20  10        9.45       28.70     24.07 o
  -4  20  10        8.90       19.03     26.13 o
  -3  20  10        0.35       10.08     19.54 o
  -2  20  10        0.99        0.30     23.53 o
  -1  20  10        6.58       13.36     23.82 o
  -8  21  10       18.84       19.83     43.70 o
  -7  21  10       10.13        4.70     33.45 o
  -6  21  10       96.39       66.10     28.30 o
  -5  21  10      132.49       74.62     27.18 o
  -4  21  10       63.94       56.91     23.44 o
  -3  21  10       36.00       44.84     22.07 o
  -2  21  10       33.11       49.94     22.21 o
  -1  21  10       61.11      150.52     73.55 o
  -7  22  10       38.57       83.29     32.09 o
  -6  22  10       25.00       44.02     28.12 o
  -5  22  10        3.39       11.25     27.05 o
  -4  22  10        0.66       12.13     24.87 o
  -3  22  10       10.65       17.35     20.41 o
  -2  22  10       51.77       64.25     20.91 o
  -7  23  10       26.25        6.40     28.48 o
  -6  23  10       16.02       22.68     28.82 o
  -5  23  10       11.27        5.71     25.24 o
  -4  23  10       44.53       52.00     22.90 o
  -3  23  10       94.83       76.50     30.53 o
  -2  23  10       10.69       44.71     22.10 o
  -6  24  10       22.74       54.68     34.50 o
  -5  24  10        1.15       28.44     29.76 o
  -4  24  10        3.42       15.03     24.94 o
  -3  24  10        2.81       40.45     25.27 o
  -5  25  10        5.53      -17.93     26.88 o
  -4  25  10       24.42       11.36     23.46 o
 -10   1  11       58.94       54.79     25.46 o
  -9   1  11        5.99       15.34     24.92 o
  -8   1  11        1.11       48.17     23.83 o
  -7   1  11       40.10       37.21     29.28 o
  -6   1  11       84.20       73.81     25.46 o
  -5   1  11     1342.31     1354.35     49.30 o
  -4   1  11      106.40      122.72     21.96 o
  -3   1  11        6.70       39.17     19.66 o
  -2   1  11       97.30       89.78     19.15 o
  -1   1  11      173.60      192.92     20.70 o
   0   1  11        2.66        4.60     15.84 o
 -10   2  11        8.47       31.06     24.45 o
  -9   2  11       23.82       53.21     24.56 o
  -8   2  11      432.91      413.35     26.78 o
  -7   2  11     1456.84     1395.37     55.55 o
  -6   2  11      168.44      140.66     28.80 o
  -5   2  11      111.61      133.02     24.61 o
  -4   2  11       19.08       37.12     20.60 o
  -3   2  11       73.41      100.40     20.08 o
  -2   2  11       42.08       45.97     15.87 o
  -1   2  11       52.89       59.61     14.74 o
   0   2  11       12.20       21.50     15.83 o
 -10   3  11       68.87       61.48     23.52 o
  -9   3  11      102.44       80.63     23.59 o
  -8   3  11       20.71       17.92     24.15 o
  -7   3  11      314.95      325.83     28.03 o
  -6   3  11        1.84       42.21     30.25 o
  -5   3  11     1329.83     1355.26     60.99 o
  -4   3  11      232.76      228.42     19.01 o
  -3   3  11      144.27      192.82     20.55 o
  -2   3  11       34.25       98.29     17.86 o
  -1   3  11        5.75       -2.62     16.09 o
   0   3  11        2.71        2.03     16.99 o
 -10   4  11        4.54       27.07     23.56 o
  -9   4  11      257.33      244.33     26.07 o
  -8   4  11        3.10        6.66     27.75 o
  -7   4  11       35.38       44.26     26.91 o
  -6   4  11      390.72      392.33     27.99 o
  -5   4  11       54.02       59.14     22.81 o
  -4   4  11       30.71       31.54     23.88 o
  -3   4  11      178.04      206.01     19.07 o
  -2   4  11        0.71       20.33     17.55 o
  -1   4  11        9.46       45.93     19.51 o
   0   4  11       63.42       75.58     19.37 o
 -10   5  11        6.14       -9.53     22.99 o
  -9   5  11       57.57       71.79     25.37 o
  -8   5  11        7.63       38.91     24.82 o
  -7   5  11       11.07       40.96     26.44 o
  -6   5  11       62.54      113.71     30.57 o
  -5   5  11       16.72       70.53     24.70 o
  -4   5  11      193.02      218.56     22.09 o
  -3   5  11       75.57       88.30     18.30 o
  -2   5  11       30.88       57.31     16.48 o
  -1   5  11        0.16       39.40     17.98 o
   0   5  11        2.37       29.82     17.69 o
 -10   6  11        1.82        9.11     28.23 o
  -9   6  11       11.88       19.81     26.79 o
  -8   6  11       15.92       20.88     26.00 o
  -7   6  11      207.91      146.75     31.12 o
  -6   6  11       42.87       61.76     28.69 o
  -5   6  11        0.73        3.62     23.81 o
  -4   6  11       12.80       -3.80     22.86 o
  -3   6  11        4.06       28.93     18.32 o
  -2   6  11       11.43       35.27     17.90 o
  -1   6  11      139.18      136.23     17.89 o
   0   6  11        2.80        4.21     17.99 o
 -10   7  11       11.84        8.03     26.86 o
  -9   7  11        0.08       42.23     27.15 o
  -8   7  11      162.80      188.09     28.59 o
  -7   7  11       76.93      100.99     29.05 o
  -6   7  11       80.77       77.16     30.00 o
  -5   7  11       25.84       24.90     22.04 o
  -4   7  11        0.03       -0.42     22.10 o
  -3   7  11        4.82        3.68     17.08 o
  -2   7  11       14.34       51.92     18.29 o
  -1   7  11       20.37       33.25     15.83 o
   0   7  11        2.84       25.36     17.95 o
 -10   8  11       23.27       82.77     31.85 o
  -9   8  11       11.12       33.31     23.30 o
  -8   8  11       11.46       27.04     23.91 o
  -7   8  11        0.03      -46.17     28.52 o
  -6   8  11       88.06      143.48     27.16 o
  -5   8  11       18.33        9.35     22.88 o
  -4   8  11        1.09       34.17     18.93 o
  -3   8  11        1.59       17.27     18.15 o
  -2   8  11       49.48       71.78     16.73 o
  -1   8  11       12.01       29.18     19.78 o
   0   8  11       26.96      111.93     35.31 o
 -10   9  11       18.49       15.41     26.37 o
  -9   9  11        6.50       16.68     27.04 o
  -8   9  11       11.08       66.03     24.94 o
  -7   9  11      107.99      135.96     35.82 o
  -6   9  11       65.21       59.83     28.63 o
  -5   9  11        2.22       39.65     25.81 o
  -4   9  11      104.29      109.16     20.48 o
  -3   9  11       73.31       62.56     17.85 o
  -2   9  11      121.64      122.98     16.72 o
  -1   9  11       12.26       -4.76     17.46 o
   0   9  11        0.27       15.75     19.11 o
 -10  10  11        0.06       24.11     33.02 o
  -9  10  11      114.19       70.68     25.89 o
  -8  10  11      250.24      272.16     27.73 o
  -7  10  11      126.96      114.78     33.66 o
  -6  10  11       72.84       74.90     30.66 o
  -5  10  11       10.03       70.57     29.34 o
  -4  10  11       50.82       67.88     19.28 o
  -3  10  11        3.55        5.19     20.50 o
  -2  10  11      119.60      144.19     17.01 o
  -1  10  11       13.02       37.20     17.73 o
   0  10  11       12.38       44.12     20.04 o
 -10  11  11        6.77       59.23     33.64 o
  -9  11  11       10.19        8.71     27.35 o
  -8  11  11      165.49      167.50     27.39 o
  -7  11  11       59.52       66.17     29.22 o
  -6  11  11      373.13      353.59     31.48 o
  -5  11  11       70.13      100.71     24.04 o
  -4  11  11       91.96      115.87     26.66 o
  -3  11  11      239.15      272.32     20.14 o
  -2  11  11        5.29        3.51     18.72 o
  -1  11  11        4.39       27.17     18.61 o
   0  11  11       33.26       63.84     20.50 o
 -10  12  11        4.05        6.02     29.26 o
  -9  12  11        0.01       33.18     33.11 o
  -8  12  11       73.70      113.57     25.90 o
  -7  12  11      189.44      242.41     54.17 o
  -6  12  11      194.09      224.62     29.77 o
  -5  12  11       22.75       61.28     28.57 o
  -4  12  11      129.99       94.19     21.92 o
  -3  12  11        0.27       -8.74     20.30 o
  -2  12  11        9.27      -12.11     20.94 o
  -1  12  11       11.47      -13.55     18.62 o
   0  12  11       21.73       68.78     19.75 o
 -10  13  11        0.12       47.89     70.80 o
  -9  13  11        0.62       20.21     27.56 o
  -8  13  11        1.30       24.24     28.86 o
  -7  13  11        1.45        8.22     28.98 o
  -6  13  11       59.36       61.85     27.38 o
  -5  13  11       98.19       37.76     29.16 o
  -4  13  11        0.86       14.97     21.82 o
  -3  13  11        1.63       20.32     22.96 o
  -2  13  11        2.98       12.46     19.32 o
  -1  13  11       19.71       35.21     18.50 o
  -9  14  11        6.43      -10.47     50.68 o
  -8  14  11       12.09       61.64     41.52 o
  -7  14  11        1.60      -10.31     38.14 o
  -6  14  11       51.53       44.98     27.36 o
  -5  14  11      166.45      130.87     27.04 o
  -4  14  11        0.06       -4.16     24.64 o
  -3  14  11       32.04       70.76     27.10 o
  -2  14  11       12.15       15.92     23.08 o
  -1  14  11        7.72       26.83     21.39 o
  -9  15  11        7.79       23.93     31.08 o
  -8  15  11       16.60       38.76     29.79 o
  -7  15  11        1.00       48.96     33.11 o
  -6  15  11       26.25       41.12     35.57 o
  -5  15  11       18.20       16.07     30.39 o
  -4  15  11       30.65       48.60     22.16 o
  -3  15  11      141.14      137.10     23.50 o
  -2  15  11        2.32       -6.90     23.44 o
  -1  15  11        0.30      -30.04     26.34 o
  -9  16  11        2.23        6.30     28.67 o
  -8  16  11       49.57      111.18     25.86 o
  -7  16  11       62.89       51.26     31.22 o
  -6  16  11        7.52       16.70     33.83 o
  -5  16  11       30.93        9.07     28.11 o
  -4  16  11       71.31      120.47     28.64 o
  -3  16  11       12.56       46.71     23.74 o
  -2  16  11        8.13       25.16     22.94 o
  -1  16  11        2.76      -10.22     24.88 o
  -9  17  11        0.04       16.27     28.08 o
  -8  17  11        0.79       81.16     32.35 o
  -7  17  11        9.61       50.28     30.50 o
  -6  17  11        0.01        1.12     34.65 o
  -5  17  11       45.35       43.07     33.91 o
  -4  17  11        3.73        1.47     23.16 o
  -3  17  11       17.10      -12.31     26.38 o
  -2  17  11       14.42       13.67     22.60 o
  -1  17  11       13.54       13.35     22.77 o
  -8  18  11       14.72       51.57     33.47 o
  -7  18  11        4.92       13.14     33.03 o
  -6  18  11        0.01       64.92     40.19 o
  -5  18  11       52.57       57.51     27.56 o
  -4  18  11        1.23       -9.61     26.14 o
  -3  18  11       22.33       35.36     24.42 o
  -2  18  11        0.27       52.28     26.64 o
  -8  19  11        6.57        6.06     26.22 o
  -7  19  11        1.82        4.21     33.38 o
  -6  19  11       11.34       68.06     40.47 o
  -5  19  11       29.95       -6.56     27.00 o
  -4  19  11       19.15       41.19     26.26 o
  -3  19  11        0.02      -20.18     24.36 o
  -2  19  11       26.40       27.74     24.03 o
  -8  20  11       35.89       33.38     44.44 o
  -7  20  11       35.87       94.98     34.15 o
  -6  20  11        4.26      -13.90     30.13 o
  -5  20  11       36.28       42.41     26.43 o
  -4  20  11       74.31      112.71     34.31 o
  -3  20  11        3.76        3.18     27.45 o
  -2  20  11        2.38       27.05     25.67 o
  -7  21  11        0.52       51.29     33.09 o
  -6  21  11        0.47       -6.91     30.54 o
  -5  21  11        0.64      -11.29     26.44 o
  -4  21  11       21.84       13.06     22.97 o
  -3  21  11        4.11       -3.66     21.24 o
  -7  22  11       52.27       97.93     33.25 o
  -6  22  11       36.93       92.02     32.12 o
  -5  22  11        0.11       42.59     27.04 o
  -4  22  11       32.78       56.64     27.21 o
  -3  22  11       19.71       13.02     20.61 o
  -6  23  11        6.69       15.70     28.75 o
  -5  23  11       10.39        2.14     27.90 o
  -4  23  11       12.28       17.49     25.94 o
 -10   0  12        6.73       43.80     32.53 o
  -9   0  12        0.04       53.64     35.62 o
  -8   0  12        7.65       34.99     32.55 o
  -7   0  12      983.55      928.93     36.47 o
  -6   0  12      326.67      299.62     40.13 o
  -5   0  12     1342.96     1279.52     37.72 o
  -4   0  12      199.21      216.64     28.66 o
  -3   0  12      859.16      788.46     30.23 o
  -2   0  12       16.72       33.26     26.81 o
  -1   0  12       26.71       45.89     22.48 o
 -10   1  12        7.25      -16.56     25.58 o
  -9   1  12      106.17       93.91     25.46 o
  -8   1  12       70.40       66.28     27.16 o
  -7   1  12       59.11       32.94     22.95 o
  -6   1  12      162.10      150.04     25.88 o
  -5   1  12        3.75        1.13     20.46 o
  -4   1  12       55.16       66.95     19.01 o
  -3   1  12       82.03       77.63     17.43 o
  -2   1  12        0.23        4.85     18.16 o
  -1   1  12        6.95       37.86     16.67 o
 -10   2  12        4.79       39.15     22.66 o
  -9   2  12       57.31       60.37     28.57 o
  -8   2  12       16.90       23.64     27.44 o
  -7   2  12       12.94       54.42     26.04 o
  -6   2  12       38.13       53.71     27.11 o
  -5   2  12      283.47      274.33     19.42 o
  -4   2  12        2.58       50.00     20.32 o
  -3   2  12      331.96      366.29     20.44 o
  -2   2  12       43.59       72.97     20.77 o
  -1   2  12        6.72       44.78     19.33 o
 -10   3  12       36.30       37.61     25.64 o
  -9   3  12      151.73      152.64     26.58 o
  -8   3  12      106.96       97.93     22.20 o
  -7   3  12        5.60       53.45     24.98 o
  -6   3  12       64.65       62.04     23.28 o
  -5   3  12      305.05      293.84     19.90 o
  -4   3  12        6.14        1.38     17.39 o
  -3   3  12      266.18      260.87     19.08 o
  -2   3  12       24.55       19.09     15.13 o
  -1   3  12       41.84       29.33     15.37 o
 -10   4  12       34.82       49.94     27.66 o
  -9   4  12       21.01       32.75     25.29 o
  -8   4  12        0.01       -6.38     29.64 o
  -7   4  12        3.38       48.39     23.35 o
  -6   4  12       20.76       21.72     26.16 o
  -5   4  12       61.25       44.25     22.14 o
  -4   4  12        2.91       37.68     19.84 o
  -3   4  12      106.69      119.10     18.90 o
  -2   4  12       46.12       50.05     16.06 o
  -1   4  12      131.39      142.29     20.31 o
 -10   5  12        3.78      -12.64     25.27 o
  -9   5  12       67.36       70.49     25.47 o
  -8   5  12      108.17      122.02     27.90 o
  -7   5  12      313.50      323.37     26.80 o
  -6   5  12        2.05       12.65     24.15 o
  -5   5  12       19.19       68.44     21.19 o
  -4   5  12      301.54      275.17     19.52 o
  -3   5  12       41.09       32.12     17.27 o
  -2   5  12       16.43      -11.13     18.19 o
  -1   5  12        0.23       47.87     15.38 o
 -10   6  12        3.76       -0.80     25.53 o
  -9   6  12       26.47       59.08     23.68 o
  -8   6  12        0.52       10.51     25.96 o
  -7   6  12      230.26      235.43     34.07 o
  -6   6  12       16.94       34.80     26.46 o
  -5   6  12        5.59       50.22     23.03 o
  -4   6  12       19.72       38.48     19.59 o
  -3   6  12      104.68       81.82     16.26 o
  -2   6  12       48.25       50.81     17.52 o
  -1   6  12        8.01       20.38     17.82 o
 -10   7  12        7.30        2.12     23.62 o
  -9   7  12        0.56       25.63     23.69 o
  -8   7  12        3.27       13.75     27.12 o
  -7   7  12       41.07       95.59     32.29 o
  -6   7  12        3.06       66.93     26.69 o
  -5   7  12        8.27       14.79     23.23 o
  -4   7  12        8.13       26.95     21.14 o
  -3   7  12       16.85       22.22     17.77 o
  -2   7  12        0.68       21.02     16.70 o
  -1   7  12        8.41       -1.25     18.51 o
 -10   8  12        0.16       16.98     25.01 o
  -9   8  12        7.41       35.11     26.96 o
  -8   8  12       12.59       76.08     26.70 o
  -7   8  12       24.20       70.19     33.62 o
  -6   8  12       40.34       56.59     28.57 o
  -5   8  12       18.66       43.47     22.45 o
  -4   8  12        0.01       -1.73     20.28 o
  -3   8  12        0.35       30.88     19.83 o
  -2   8  12       38.10       57.10     17.55 o
  -1   8  12        5.61       24.31     17.21 o
 -10   9  12       30.34       30.42     28.65 o
  -9   9  12       47.69       73.50     25.75 o
  -8   9  12        0.29       10.68     27.03 o
  -7   9  12       91.77      102.70     33.18 o
  -6   9  12      132.25      156.89     40.04 o
  -5   9  12       39.97       64.16     21.99 o
  -4   9  12      107.18      132.60     18.47 o
  -3   9  12       21.35       47.03     18.75 o
  -2   9  12        3.21       31.56     17.63 o
  -1   9  12       12.30       17.95     18.12 o
 -10  10  12       34.24       47.58     28.01 o
  -9  10  12       16.98       37.27     25.09 o
  -8  10  12        0.81       15.45     24.24 o
  -7  10  12       20.25       63.62     23.85 o
  -6  10  12        6.49        3.13     32.29 o
  -5  10  12       13.38       33.23     38.54 o
  -4  10  12        0.53       41.06     19.82 o
  -3  10  12       38.71       56.65     19.79 o
  -2  10  12       20.64       19.28     17.02 o
  -1  10  12       17.47        0.70     20.69 o
 -10  11  12        1.95       28.33     30.86 o
  -9  11  12        0.00       25.34     28.65 o
  -8  11  12       64.61       73.05     27.17 o
  -7  11  12       20.41       28.79     26.45 o
  -6  11  12       37.43       64.56     29.75 o
  -5  11  12       58.95       62.60     25.48 o
  -4  11  12       38.44       65.89     22.34 o
  -3  11  12       13.42       22.08     20.29 o
  -2  11  12        6.87        6.81     20.05 o
  -1  11  12       14.65        3.36     18.71 o
  -9  12  12       10.28        4.20     22.98 o
  -8  12  12       10.41       32.11     26.25 o
  -7  12  12       10.20       44.89     29.62 o
  -6  12  12        6.31       59.62     27.41 o
  -5  12  12       55.64       22.20     23.63 o
  -4  12  12        0.93       20.94     19.27 o
  -3  12  12       49.70       45.90     21.02 o
  -2  12  12       22.12       17.06     23.64 o
  -1  12  12        2.42       25.85     56.16 o
  -9  13  12        0.42       -1.44     33.43 o
  -8  13  12       82.39      150.91     41.30 o
  -7  13  12       34.07       56.11     28.11 o
  -6  13  12        4.78      -28.08     31.81 o
  -5  13  12        0.10       36.32     22.41 o
  -4  13  12       66.45      103.59     24.47 o
  -3  13  12       32.10       10.22     21.88 o
  -2  13  12       15.85       25.70     22.13 o
  -9  14  12        0.05      -25.07     34.29 o
  -8  14  12        3.79       69.82     31.97 o
  -7  14  12        0.35       28.87     29.06 o
  -6  14  12        0.18       35.67     28.16 o
  -5  14  12       24.28       22.55     25.60 o
  -4  14  12        7.06       25.78     20.99 o
  -3  14  12       13.96      -20.37     21.82 o
  -2  14  12        0.01       -2.32     19.94 o
  -9  15  12        2.84       48.49     38.79 o
  -8  15  12       49.49       51.57     33.02 o
  -7  15  12       37.42       33.45     32.16 o
  -6  15  12        7.21      -15.97     40.47 o
  -5  15  12       10.44        2.68     30.55 o
  -4  15  12       19.19        8.03     23.04 o
  -3  15  12        2.86       23.54     26.71 o
  -2  15  12        5.54       28.56     22.69 o
  -9  16  12        5.66        3.82     32.16 o
  -8  16  12        8.71       60.39     50.52 o
  -7  16  12        0.02       24.51     31.38 o
  -6  16  12       35.36      -26.42     30.69 o
  -5  16  12        5.31       40.12     27.59 o
  -4  16  12       46.57       76.54     24.38 o
  -3  16  12       56.90       63.31     21.39 o
  -2  16  12      100.18      101.54     23.20 o
  -8  17  12       40.49       90.82     49.16 o
  -7  17  12      119.80      136.19     36.76 o
  -6  17  12      112.18      101.54     33.69 o
  -5  17  12       87.34       85.13     26.20 o
  -4  17  12       21.47       29.72     25.34 o
  -3  17  12       35.46       60.48     23.42 o
  -8  18  12        8.94      -30.25     49.89 o
  -7  18  12        5.83       -9.80     30.22 o
  -6  18  12       30.23      -13.36     39.47 o
  -5  18  12       19.59       46.51     27.58 o
  -4  18  12       65.13      112.45     24.89 o
  -3  18  12       90.24       95.66     30.37 o
  -8  19  12       41.28      -29.97     53.15 o
  -7  19  12       26.11       30.47     33.23 o
  -6  19  12       30.41       58.67     32.94 o
  -5  19  12        0.70       38.46     28.93 o
  -4  19  12       24.51       -3.02     26.20 o
  -3  19  12        2.15       45.79     24.64 o
  -7  20  12        2.07       39.65     39.58 o
  -6  20  12        4.81        7.56     27.19 o
  -5  20  12        1.55       26.63     30.20 o
  -4  20  12        3.38        9.71     24.88 o
  -6  21  12        0.03       14.57     27.87 o
  -5  21  12       17.79       41.70     25.38 o
 -10   1  13        0.05        9.24     28.53 o
  -9   1  13       23.15       33.26     28.05 o
  -8   1  13        2.25       54.36     29.87 o
  -7   1  13      225.90      210.29     24.95 o
  -6   1  13        2.37       20.41     22.86 o
  -5   1  13      122.18      145.51     27.89 o
  -4   1  13       48.94       43.24     19.87 o
  -3   1  13       13.62       47.17     17.12 o
  -2   1  13        0.48       -3.92     17.68 o
 -10   2  13       27.58       35.49     26.73 o
  -9   2  13       48.65       47.70     25.94 o
  -8   2  13        6.04       -2.21     24.28 o
  -7   2  13      266.18      280.58     24.77 o
  -6   2  13      105.12      104.51     23.04 o
  -5   2  13      148.63      148.82     19.86 o
  -4   2  13       15.75       10.69     19.85 o
  -3   2  13       23.04       23.92     25.44 o
  -2   2  13        3.40       41.07     18.94 o
 -10   3  13       14.57       14.27     24.34 o
  -9   3  13        7.83       36.00     22.26 o
  -8   3  13       64.51       56.80     24.66 o
  -7   3  13       21.55       33.41     23.46 o
  -6   3  13        0.03       12.07     21.26 o
  -5   3  13       36.16       40.70     20.14 o
  -4   3  13        0.05       18.83     18.59 o
  -3   3  13       30.87       26.51     17.52 o
  -2   3  13       31.98       42.65     18.58 o
 -10   4  13        2.39       25.21     25.90 o
  -9   4  13        8.99      -11.79     24.33 o
  -8   4  13       32.88        7.19     22.23 o
  -7   4  13       72.26       71.29     24.05 o
  -6   4  13       27.33       26.04     21.04 o
  -5   4  13        0.06       27.50     20.56 o
  -4   4  13        8.33       -3.69     19.46 o
  -3   4  13       10.97       28.85     20.34 o
  -2   4  13       24.39       47.99     18.05 o
 -10   5  13        4.76      -17.64     27.84 o
  -9   5  13        4.46       31.82     27.06 o
  -8   5  13       15.07       33.03     23.69 o
  -7   5  13        9.58       24.45     23.24 o
  -6   5  13        8.23       59.39     25.08 o
  -5   5  13       13.81       -9.00     23.81 o
  -4   5  13        2.90       15.25     21.47 o
  -3   5  13        0.08       23.44     21.26 o
  -2   5  13        6.33       15.49     20.35 o
 -10   6  13       10.07       23.29     26.72 o
  -9   6  13       28.64       25.08     23.14 o
  -8   6  13        0.03       -0.11     25.04 o
  -7   6  13       99.59       70.89     25.32 o
  -6   6  13       33.07       28.14     26.43 o
  -5   6  13        9.48       21.00     25.92 o
  -4   6  13        0.44       32.59     22.94 o
  -3   6  13        2.60       21.18     16.26 o
  -2   6  13        0.07       15.58     19.80 o
 -10   7  13        3.61       25.86     23.93 o
  -9   7  13        2.31       10.22     26.04 o
  -8   7  13       12.23       24.48     23.53 o
  -7   7  13       36.92       58.04     41.41 o
  -6   7  13        1.68        7.08     21.31 o
  -5   7  13       95.78      113.67     20.58 o
  -4   7  13        8.29       35.98     21.52 o
  -3   7  13        0.18       21.92     20.99 o
  -2   7  13        8.26       52.69     20.16 o
 -10   8  13        3.67       15.10     24.50 o
  -9   8  13        1.81       22.84     26.70 o
  -8   8  13        0.07       27.73     28.00 o
  -7   8  13       31.97       18.41     28.41 o
  -6   8  13       16.10       26.35     21.73 o
  -5   8  13       21.54       10.97     23.60 o
  -4   8  13       25.49       52.04     20.27 o
  -3   8  13       21.03       20.37     16.63 o
  -2   8  13        6.52       10.29     17.35 o
 -10   9  13       18.37       15.30     26.61 o
  -9   9  13       18.19       58.04     26.32 o
  -8   9  13        3.94       31.53     26.42 o
  -7   9  13        0.36        4.86     26.29 o
  -6   9  13       88.19       80.85     25.84 o
  -5   9  13       11.72       14.26     24.62 o
  -4   9  13        0.67       -0.58     20.03 o
  -3   9  13        4.21       -7.37     19.20 o
  -2   9  13       74.72       60.37     16.43 o
 -10  10  13        0.28        0.85     37.46 o
  -9  10  13       54.12       49.14     23.39 o
  -8  10  13       15.55       41.09     27.03 o
  -7  10  13       75.38      138.28     29.09 o
  -6  10  13      119.43      128.35     25.14 o
  -5  10  13       98.00       92.67     21.04 o
  -4  10  13      189.43      187.03     20.18 o
  -3  10  13      128.41      132.62     18.53 o
  -2  10  13       14.42       22.43     19.15 o
  -9  11  13        1.74      -15.49     25.40 o
  -8  11  13      127.42      121.57     32.24 o
  -7  11  13       37.20       65.99     29.30 o
  -6  11  13        0.01       -5.61     20.89 o
  -5  11  13       18.23       84.11     21.98 o
  -4  11  13       21.47        7.57     22.30 o
  -3  11  13       45.78       62.99     17.70 o
  -9  12  13        0.64       35.52     24.82 o
  -8  12  13       28.93       26.57     29.08 o
  -7  12  13       24.91       84.51     33.54 o
  -6  12  13      320.02      337.61     34.59 o
  -5  12  13      179.88       74.08     23.78 o
  -4  12  13        8.11        8.60     19.87 o
  -3  12  13       17.84       42.71     22.84 o
  -9  13  13       10.97       55.51     30.71 o
  -8  13  13        4.37      -22.22     32.19 o
  -7  13  13       15.71       23.58     29.44 o
  -6  13  13        6.17       40.54     24.25 o
  -5  13  13        1.67       -9.11     25.48 o
  -4  13  13        4.34      -22.46     21.81 o
  -3  13  13       11.43       38.11     22.90 o
  -9  14  13        8.97        1.27     28.49 o
  -8  14  13        0.03      -17.02     26.95 o
  -7  14  13        0.03       -6.08     32.29 o
  -6  14  13       43.04       32.28     26.08 o
  -5  14  13        7.00       29.65     25.39 o
  -4  14  13       51.80       28.40     25.88 o
  -3  14  13        4.40       -0.33     22.93 o
  -8  15  13       13.62       64.16     34.65 o
  -7  15  13        6.91       38.28     31.70 o
  -6  15  13       19.79       71.50     30.12 o
  -5  15  13       14.90       56.76     24.32 o
  -4  15  13       33.15       43.85     24.51 o
  -8  16  13        4.94       33.51     31.93 o
  -7  16  13       28.01       31.78     45.20 o
  -6  16  13       42.90       76.63     27.88 o
  -5  16  13        3.95       26.96     22.68 o
  -4  16  13        1.35       -0.58     23.36 o
  -8  17  13        7.64       -4.21     33.18 o
  -7  17  13        0.61        5.62     32.29 o
  -6  17  13        1.99       34.88     55.76 o
  -5  17  13       27.39      -16.92     27.84 o
  -4  17  13        2.01      -18.53     23.57 o
  -7  18  13       13.09       37.12     37.76 o
  -6  18  13        2.63      -17.07     39.22 o
  -5  18  13       15.09       49.75     26.08 o
  -6  19  13       10.79       46.95     35.24 o
 -10   0  14       87.53      102.50     42.45 o
  -9   0  14       20.91       87.71     36.33 o
  -8   0  14        4.14        6.43     51.78 o
  -7   0  14       16.88       55.90     39.27 o
  -6   0  14      123.63      117.19     53.23 o
  -5   0  14        1.44      -15.21     51.74 o
  -4   0  14       22.60       49.89     27.62 o
  -3   0  14       14.44       -0.09     25.59 o
 -10   1  14        3.08       -2.92     25.48 o
  -9   1  14       64.21       31.74     26.30 o
  -8   1  14       65.81       90.47     29.55 o
  -7   1  14        9.35       18.58     24.12 o
  -6   1  14       13.60       -4.97     23.34 o
  -5   1  14        9.70       -0.95     21.08 o
  -4   1  14        9.91       20.85     18.94 o
  -3   1  14        0.25       40.31     17.82 o
 -10   2  14        0.00       23.59     28.22 o
  -9   2  14       10.92       -7.77     24.45 o
  -8   2  14       15.03       41.76     24.95 o
  -7   2  14        0.13       -5.09     21.70 o
  -6   2  14        2.35       30.11     20.88 o
  -5   2  14       46.18       40.64     20.25 o
  -4   2  14       23.58       20.87     19.87 o
  -3   2  14        0.26        0.68     19.03 o
 -10   3  14        4.93       15.85     29.25 o
  -9   3  14        1.58       -8.21     23.20 o
  -8   3  14       46.18       43.50     24.13 o
  -7   3  14        6.17       52.98     25.19 o
  -6   3  14       16.28       45.81     21.68 o
  -5   3  14       56.16       56.44     18.63 o
  -4   3  14       13.35       36.36     20.54 o
  -3   3  14       72.59       71.98     19.68 o
 -10   4  14       34.44       37.49     26.71 o
  -9   4  14        4.24       31.97     25.57 o
  -8   4  14        7.17        5.92     20.48 o
  -7   4  14       64.92       63.77     24.07 o
  -6   4  14        2.28        6.57     20.87 o
  -5   4  14        2.42      -19.82     20.21 o
  -4   4  14       27.08       36.60     17.90 o
  -3   4  14        5.44       35.54     20.73 o
 -10   5  14        5.51        9.72     29.36 o
  -9   5  14       54.89       28.92     24.87 o
  -8   5  14        0.03       25.45     23.83 o
  -7   5  14       13.54       37.94     23.05 o
  -6   5  14       86.98      109.13     21.07 o
  -5   5  14      129.90      138.43     20.22 o
  -4   5  14       22.82       -4.53     19.10 o
  -3   5  14       17.08       11.72     18.34 o
 -10   6  14        4.28       -3.75     27.28 o
  -9   6  14       12.08       28.04     26.35 o
  -8   6  14        0.00       44.38     26.29 o
  -7   6  14        0.05       25.13     25.85 o
  -6   6  14       27.31       25.24     25.45 o
  -5   6  14       11.35       20.57     18.32 o
  -4   6  14        0.05       17.73     18.06 o
  -3   6  14        5.79       -4.49     18.49 o
  -9   7  14        3.37       -3.76     25.53 o
  -8   7  14        0.99       28.97     26.35 o
  -7   7  14       27.50       28.92     27.58 o
  -6   7  14       33.56       25.97     22.86 o
  -5   7  14       20.35       23.51     22.69 o
  -4   7  14       45.06       80.79     19.63 o
  -3   7  14        2.21       28.18     18.48 o
  -9   8  14       31.22       45.19     29.32 o
  -8   8  14       10.55       23.02     27.28 o
  -7   8  14       12.10       23.23     24.82 o
  -6   8  14        5.32       -8.79     27.42 o
  -5   8  14       32.41       34.12     20.15 o
  -4   8  14       75.02       92.74     21.55 o
  -3   8  14       10.69       16.38     47.82 o
  -9   9  14       78.58       82.05     26.57 o
  -8   9  14       40.16       56.31     28.79 o
  -7   9  14       65.45       67.13     25.54 o
  -6   9  14       66.12       90.18     30.24 o
  -5   9  14       56.15       70.01     26.09 o
  -4   9  14        7.79      -24.40     20.49 o
  -9  10  14        0.01       -8.94     25.88 o
  -8  10  14        0.85       16.02     26.01 o
  -7  10  14        0.22       25.45     26.71 o
  -6  10  14        0.90       16.61     22.90 o
  -5  10  14       23.55       27.85     21.49 o
  -4  10  14       20.91       14.54     19.82 o
  -9  11  14        7.36       22.04     25.18 o
  -8  11  14       27.25       60.06     32.84 o
  -7  11  14        0.74       16.91     28.87 o
  -6  11  14        0.75       31.24     21.88 o
  -5  11  14        4.23       32.77     21.05 o
  -4  11  14        2.88       20.02     21.35 o
  -9  12  14        1.55       21.67     29.94 o
  -8  12  14        0.05       22.58     29.45 o
  -7  12  14        0.08        1.97     22.59 o
  -6  12  14        0.02        5.21     24.42 o
  -5  12  14       64.14       96.20     24.45 o
  -4  12  14       37.00       45.14     21.08 o
  -8  13  14       97.02      100.01     28.53 o
  -7  13  14       62.75       60.15     25.79 o
  -6  13  14       20.22       12.93     26.36 o
  -5  13  14       11.36       45.58     35.16 o
  -8  14  14        1.62       10.83     30.05 o
  -7  14  14       41.38       32.85     23.91 o
  -6  14  14       54.98       86.52     29.21 o
  -5  14  14       33.95       40.50     27.09 o
  -7  15  14        1.04       53.37     28.09 o
  -6  15  14        2.30       12.44     27.73 o
  -9   1  15        6.21       -0.81     37.55 o
  -8   1  15        0.06       50.86     27.96 o
  -7   1  15       23.13       37.31     23.09 o
  -6   1  15        0.63       20.50     22.28 o
  -5   1  15        2.08        4.37     18.66 o
  -4   1  15       18.14       58.07     46.32 o
  -9   2  15        9.86       30.67     29.66 o
  -8   2  15       28.80       12.36     26.46 o
  -7   2  15       21.85       27.26     23.25 o
  -6   2  15       56.00       97.94     22.71 o
  -5   2  15       73.85       88.21     22.57 o
  -9   3  15       40.95       63.79     29.69 o
  -8   3  15        5.22       22.37     23.88 o
  -7   3  15       11.85       27.78     28.54 o
  -6   3  15        1.85       -4.16     22.30 o
  -5   3  15        2.85        9.56     20.59 o
  -9   4  15        2.18       40.94     24.04 o
  -8   4  15        4.58        4.67     28.05 o
  -7   4  15       12.83       50.09     22.23 o
  -6   4  15        8.63        0.41     20.43 o
  -5   4  15        6.54       20.46     19.60 o
  -9   5  15        0.15        2.26     22.26 o
  -8   5  15        6.07       46.09     23.48 o
  -7   5  15        5.20       35.67     22.38 o
  -6   5  15       19.83       41.65     22.22 o
  -5   5  15        1.60        2.51     22.40 o
  -9   6  15       37.67       38.92     24.04 o
  -8   6  15       85.03       94.23     22.91 o
  -7   6  15      115.82      104.93     28.18 o
  -6   6  15       12.38       30.47     21.89 o
  -5   6  15       10.53       37.23     21.21 o
  -9   7  15       28.73       42.94     23.01 o
  -8   7  15        3.20       40.74     24.54 o
  -7   7  15       11.54        7.82     26.09 o
  -6   7  15       39.35       78.31     27.71 o
  -5   7  15       84.07       95.33     21.87 o
  -8   8  15       36.17       42.38     26.14 o
  -7   8  15       60.24       97.21     28.62 o
  -6   8  15       41.04       88.51     26.37 o
  -5   8  15        1.00        9.97     19.62 o
  -8   9  15        3.03        1.17     24.03 o
  -7   9  15        5.64        8.43     23.70 o
  -6   9  15       36.86       51.21     22.03 o
  -8  10  15        0.16       32.54     26.20 o
  -7  10  15       18.31       60.64     28.69 o
  -6  10  15        5.58       12.19     26.43 o
  -7  11  15        3.01       -1.11     22.96 o
  -6  11  15        0.82       76.32     42.19 o
  -7   0  16        1.73       52.03     45.11 o
  -7   1  16       82.61       -2.10     53.08 o
  -7   2  16        6.73       -6.87     38.10 o
 
